# Supplementary material for: Diaqua­bis[2-(2-pyridylmeth­oxy)pyrazine-κN 4]bis­(thio­cyanato-κN)cobalt(II)
Source: Acta Crystallogr Sect E Struct Rep Online. 2008 Sep 30;64(Pt 10):m1350. doi: 10.1107/S1600536808030882 (PMC2959305; doi:10.1107/S1600536808030882)
Supplement: Supplementary file 1 [file e-64-m1350-sup1.cif]

##############################################################################
###                                                                        ###
###        Electronic paper (Acta Crystallographica Section E)             ###
###                                                                        ###
##############################################################################
#                                                                            #
# This CIF contains the data in a paper accepted for publication in Acta     #
# Crystallographica Section E. It conforms to the requirements of Notes      #
# for Authors for Section E, and has been peer reviewed under the auspices   #
# of the IUCr Commission on Journals.                                        #
#                                                                            #
# Full details of the Crystallographic Information File format               #
# are given in the paper "The Crystallographic Information File (CIF):       #
# a New Standard Archive File for Crystallography" by S. R. Hall, F. H.      #
# Allen and I. D. Brown [Acta Cryst. (1991), A47, 655-685].                  #
#                                                                            #
# The current version of the core CIF dictionary is obtainable from          #
# ftp://ftp.iucr.org/pub/cif_core.dic. The current version number is 2.4.    #
#                                                                            #
# Software is freely available for graphical display of the structure(s) in  #
# this CIF.  For information consult the CIF home page http://www.iucr.org/  #
# cif/home.html                                                              #
#                                                                            #
# This file may be used for bona fide research purposes within the           #
# scientific community so long as proper attribution is given to the journal # 
# article from which it was obtained.                                        #
#                                                                            #
##############################################################################
                                             
data_I
_audit_creation_method     SHELXL-97
_chemical_name_systematic
;
Diaquabis[2-(2-pyridylmethoxy)pyrazine-\kN^4^]bis(thiocyanato-\kN)cobalt(II)
;
_chemical_name_common     ?
_chemical_formula_moiety     'C22 H22 Co N8 O4 S2'
_chemical_formula_sum     'C22 H22 Co N8 O4 S2'
_chemical_formula_iupac     '[Co (N C S)2 (C10 H9 N3 O)2 (H2 O)2]'
_chemical_formula_weight     585.53
_chemical_melting_point     ?
_symmetry_cell_setting     'monoclinic'
_symmetry_space_group_name_H-M     'C 2/c '
_symmetry_space_group_name_Hall     '-C 2yc'
loop_
    _symmetry_equiv_pos_as_xyz
    'x, y, z'
    '-x, y, -z+1/2'
    'x+1/2, y+1/2, z'
    '-x+1/2, y+1/2, -z+1/2'
    '-x, -y, -z'
    'x, -y, z-1/2'
    '-x+1/2, -y+1/2, -z'
    'x+1/2, -y+1/2, z-1/2'
_cell_length_a     19.954(4)
_cell_length_b     10.044(2)
_cell_length_c     13.650(3)
_cell_angle_alpha     90.00
_cell_angle_beta     110.749(3)
_cell_angle_gamma     90.00
_cell_volume     2558.2(10)
_cell_formula_units_Z     4
_cell_measurement_reflns_used     3335
_cell_measurement_theta_min     2.303
_cell_measurement_theta_max     27.467
_cell_measurement_temperature     298(2)
_exptl_crystal_description     block
_exptl_crystal_colour     red
_exptl_crystal_size_max     0.41
_exptl_crystal_size_mid     0.31
_exptl_crystal_size_min     0.16
_exptl_crystal_density_diffrn     1.520
_exptl_crystal_density_meas     ?
_exptl_crystal_density_method     'not measured'
_exptl_crystal_F_000     1204
_exptl_absorpt_coefficient_mu     0.880
_exptl_absorpt_correction_type     multi-scan
_exptl_absorpt_process_details     'SADABS (Sheldrick, 1996)'
_exptl_absorpt_correction_T_min     0.7143
_exptl_absorpt_correction_T_max     0.8720
_exptl_special_details
;
;
_diffrn_ambient_temperature     298(2)
_diffrn_radiation_type     MoK\a
_diffrn_radiation_wavelength     0.71073
_diffrn_radiation_source     'fine-focus sealed tube'
_diffrn_radiation_monochromator     graphite
_diffrn_measurement_device_type     'Bruker SMART APEX CCD'
_diffrn_measurement_method     '\f and \w scans'
_diffrn_detector_area_resol_mean     ?
_diffrn_reflns_number     7123
_diffrn_reflns_av_R_equivalents     0.0322
_diffrn_reflns_av_sigmaI/netI     0.0374
_diffrn_reflns_theta_min     2.18
_diffrn_reflns_theta_max     26.98
_diffrn_reflns_theta_full     26.98
_diffrn_measured_fraction_theta_max     0.993
_diffrn_measured_fraction_theta_full     0.993
_diffrn_reflns_limit_h_min     -25
_diffrn_reflns_limit_h_max     21
_diffrn_reflns_limit_k_min     -11
_diffrn_reflns_limit_k_max     12
_diffrn_reflns_limit_l_min     -9
_diffrn_reflns_limit_l_max     17
_diffrn_standards_number     ?
_diffrn_standards_interval_count     ?
_diffrn_standards_interval_time     ?
_diffrn_standards_decay_%     ?
_refine_special_details
;
Refinement of <i>F</i>^2^ against ALL reflections. The weighted <i>R</i>-factor
<i>wR</i> and goodness of fit <i>S</i> are based on <i>F</i>^2^, conventional
<i>R</i>-factors <i>R</i> are based on <i>F</i>, with <i>F</i> set to zero for
negative <i>F</i>^2^. The threshold expression of <i>F</i>^2^ >
\s(<i>F</i>^2^) is used only for calculating <i>R</i>-factors(gt) <i>etc</i>.
and is not relevant to the choice of reflections for refinement.
<i>R</i>-factors based on <i>F</i>^2^ are statistically about twice as large
as those based on <i>F</i>, and <i>R</i>- factors based on ALL data will be
even larger.
;
_reflns_number_total     2768
_reflns_number_gt     2361
_reflns_threshold_expression     'I>2\s(I)'
_refine_ls_structure_factor_coef     Fsqd
_refine_ls_matrix_type     full
_refine_ls_R_factor_all     0.0461
_refine_ls_R_factor_gt     0.0394
_refine_ls_wR_factor_gt     0.1044
_refine_ls_wR_factor_ref     0.1077
_refine_ls_goodness_of_fit_ref     1.088
_refine_ls_restrained_S_all     1.091
_refine_ls_number_reflns     2768
_refine_ls_number_parameters     168
_refine_ls_number_restraints     1
_refine_ls_hydrogen_treatment     constr
_refine_ls_weighting_scheme     calc
_refine_ls_weighting_details
         'calc w=1/[\s^2^(Fo^2^)+(0.0638P)^2^+0.3122P] where P=(Fo^2^+2Fc^2^)/3'
_atom_sites_solution_hydrogens     geom
_atom_sites_solution_primary     direct
_atom_sites_solution_secondary     difmap
_refine_ls_shift/su_max     0.008
_refine_ls_shift/su_mean     0.001
_refine_diff_density_max     0.752
_refine_diff_density_min     -0.373
_refine_ls_extinction_method     none
_refine_ls_extinction_coef     ?
loop_
    _atom_type_symbol
    _atom_type_description
    _atom_type_scat_dispersion_real
    _atom_type_scat_dispersion_imag
    _atom_type_scat_source
    'C' 'C' 0.0033 0.0016
                         'International Tables Vol C Tables 4.2.6.8 and 6.1.1.4'
    'H' 'H' 0.0000 0.0000
                         'International Tables Vol C Tables 4.2.6.8 and 6.1.1.4'
    'N' 'N' 0.0061 0.0033
                         'International Tables Vol C Tables 4.2.6.8 and 6.1.1.4'
    'O' 'O' 0.0106 0.0060
                         'International Tables Vol C Tables 4.2.6.8 and 6.1.1.4'
    'Co' 'Co' 0.3494 0.9721
                         'International Tables Vol C Tables 4.2.6.8 and 6.1.1.4'
    'S' 'S' 0.1246 0.1234
                         'International Tables Vol C Tables 4.2.6.8 and 6.1.1.4'
_computing_data_collection     'SMART (Bruker, 2007)'
_computing_cell_refinement     'SAINT (Bruker, 2007)'
_computing_data_reduction     'SAINT (Bruker, 2007)'
_computing_structure_solution     'SHELXTL  (Sheldrick, 2008)'
_computing_structure_refinement     'SHELXTL  (Sheldrick, 2008)'
_computing_molecular_graphics     'SHELXTL (Sheldrick, 2008)'
_computing_publication_material     'SHELXTL (Sheldrick, 2008)'
loop_
    _atom_site_type_symbol
    _atom_site_label
    _atom_site_fract_x
    _atom_site_fract_y
    _atom_site_fract_z
    _atom_site_U_iso_or_equiv
    _atom_site_adp_type
    _atom_site_calc_flag
    _atom_site_refinement_flags
    _atom_site_occupancy
    _atom_site_disorder_assembly
    _atom_site_disorder_group
    C C1 0.23226(11) -0.20768(19) 1.25209(19) 0.0415(5) Uani d . 1 . .
    H H1 0.1927 -0.2583 1.2136 0.050 Uiso calc R 1 . .
    C C2 0.25719(13) -0.2109(2) 1.3601(2) 0.0473(5) Uani d . 1 . .
    H H2 0.2351 -0.2643 1.3955 0.057 Uiso calc R 1 . .
    C C3 0.31522(12) -0.1337(2) 1.41439(17) 0.0471(5) Uani d . 1 . .
    H H3 0.3328 -0.1326 1.4872 0.057 Uiso calc R 1 . .
    C C4 0.34682(12) -0.0580(2) 1.35887(17) 0.0474(5) Uani d . 1 . .
    H H4 0.3863 -0.0062 1.3961 0.057 Uiso calc R 1 . .
    C C5 0.26655(10) -0.12879(17) 1.20171(15) 0.0336(4) Uani d . 1 . .
    C C6 0.24197(11) -0.1258(2) 1.08505(16) 0.0431(5) Uani d . 1 . .
    H H6A 0.2825 -0.1138 1.0625 0.052 Uiso calc R 1 . .
    H H6B 0.2184 -0.2089 1.0562 0.052 Uiso calc R 1 . .
    N N2 0.17307(9) -0.09050(15) 0.88100(13) 0.0385(4) Uani d . 1 . .
    C C8 0.15889(10) -0.00579(18) 0.94509(15) 0.0349(4) Uani d . 1 . .
    C C9 0.13592(11) -0.0711(2) 0.77904(16) 0.0425(5) Uani d . 1 . .
    H H9 0.1426 -0.1301 0.7308 0.051 Uiso calc R 1 . .
    C C10 0.08838(10) 0.0321(2) 0.74250(16) 0.0398(5) Uani d . 1 . .
    H H10 0.0646 0.0421 0.6708 0.048 Uiso calc R 1 . .
    C C11 0.10991(10) 0.09863(18) 0.91016(15) 0.0341(4) Uani d . 1 . .
    H H11 0.1012 0.1545 0.9587 0.041 Uiso calc R 1 . .
    C C12 0.02714(11) 0.28829(18) 0.53206(17) 0.0365(4) Uani d U 1 . .
    Co Co1 0.0000 0.28266(3) 0.7500 0.02902(14) Uani d S 1 . .
    N N4 0.02348(10) 0.29084(16) 0.61484(15) 0.0394(4) Uani d . 1 . .
    N N3 0.07579(8) 0.11899(15) 0.80922(13) 0.0330(3) Uani d . 1 . .
    N N1 0.32395(9) -0.05466(17) 1.25423(13) 0.0402(4) Uani d . 1 . .
    O O1 0.19253(8) -0.01598(14) 1.04945(11) 0.0455(4) Uani d . 1 . .
    O O2 0.07922(7) 0.43031(14) 0.82323(11) 0.0425(3) Uani d . 1 . .
    H H5 0.0637 0.4916 0.8532 0.064 Uiso d R 1 . .
    H H8 0.1079 0.4599 0.7969 0.064 Uiso d R 1 . .
    S S1 0.03352(5) 0.28165(7) 0.41650(6) 0.0722(2) Uani d U 1 . .
loop_
    _atom_site_aniso_label
    _atom_site_aniso_U_11
    _atom_site_aniso_U_22
    _atom_site_aniso_U_33
    _atom_site_aniso_U_12
    _atom_site_aniso_U_13
    _atom_site_aniso_U_23
    C1 0.0319(10) 0.0342(10) 0.0538(13) 0.0006(7) 0.0096(10) 0.0005(9)
    C2 0.0484(13) 0.0442(11) 0.0552(14) 0.0083(9) 0.0257(11) 0.0133(10)
    C3 0.0505(13) 0.0511(12) 0.0351(11) 0.0126(10) 0.0096(10) 0.0053(10)
    C4 0.0409(11) 0.0471(12) 0.0439(12) -0.0040(9) 0.0022(10) -0.0025(10)
    C5 0.0296(9) 0.0283(9) 0.0380(10) 0.0092(7) 0.0059(8) 0.0013(7)
    C6 0.0425(11) 0.0390(10) 0.0387(11) 0.0150(9) 0.0032(9) 0.0006(9)
    N2 0.0362(9) 0.0342(8) 0.0403(9) 0.0070(7) 0.0075(7) -0.0012(7)
    C8 0.0310(9) 0.0330(9) 0.0339(10) 0.0013(7) 0.0032(8) -0.0014(8)
    C9 0.0439(11) 0.0420(11) 0.0367(11) 0.0094(9) 0.0082(9) -0.0046(9)
    C10 0.0362(10) 0.0425(10) 0.0347(10) 0.0066(8) 0.0051(9) -0.0033(9)
    C11 0.0294(9) 0.0315(9) 0.0354(10) 0.0028(7) 0.0040(8) -0.0028(8)
    C12 0.0364(10) 0.0331(9) 0.0404(9) 0.0018(7) 0.0140(9) 0.0011(8)
    Co1 0.0249(2) 0.0302(2) 0.0284(2) 0.000 0.00494(15) 0.000
    N4 0.0405(10) 0.0391(9) 0.0397(9) -0.0016(7) 0.0152(8) 0.0003(7)
    N3 0.0257(7) 0.0328(8) 0.0354(8) 0.0009(6) 0.0045(6) -0.0013(6)
    N1 0.0346(9) 0.0398(9) 0.0419(9) -0.0016(7) 0.0083(8) 0.0039(8)
    O1 0.0514(9) 0.0385(7) 0.0343(8) 0.0187(6) -0.0002(7) -0.0015(6)
    O2 0.0415(8) 0.0437(8) 0.0417(8) -0.0125(6) 0.0137(7) -0.0072(6)
    S1 0.1124(7) 0.0671(5) 0.0530(4) 0.0083(4) 0.0491(4) 0.0012(3)
_geom_special_details
;
All e.s.d.'s (except the e.s.d. in the dihedral angle between two l.s. planes)
are estimated using the full covariance matrix. The cell e.s.d.'s are taken
into account individually in the estimation of e.s.d.'s in distances, angles
and torsion angles; correlations between e.s.d.'s in cell parameters are only
used when they are defined by crystal symmetry. An approximate (isotropic)
treatment of cell e.s.d.'s is used for estimating e.s.d.'s involving l.s.
planes.
;
loop_
    _geom_bond_atom_site_label_1
    _geom_bond_atom_site_label_2
    _geom_bond_site_symmetry_2
    _geom_bond_distance
    _geom_bond_publ_flag
    C1 C5 . 1.379(3) ?
    C1 C2 . 1.380(3) ?
    C1 H1 . 0.9300 ?
    C2 C3 . 1.372(3) ?
    C2 H2 . 0.9300 ?
    C3 C4 . 1.374(3) ?
    C3 H3 . 0.9300 ?
    C4 N1 . 1.337(3) ?
    C4 H4 . 0.9300 ?
    C5 N1 . 1.341(2) ?
    C5 C6 . 1.491(3) ?
    C6 O1 . 1.445(2) ?
    C6 H6A . 0.9700 ?
    C6 H6B . 0.9700 ?
    N2 C8 . 1.321(2) ?
    N2 C9 . 1.339(3) ?
    C8 O1 . 1.346(2) ?
    C8 C11 . 1.397(2) ?
    C9 C10 . 1.373(3) ?
    C9 H9 . 0.9300 ?
    C10 N3 . 1.348(2) ?
    C10 H10 . 0.9300 ?
    C11 N3 . 1.319(2) ?
    C11 H11 . 0.9300 ?
    C12 N4 . 1.158(3) ?
    C12 S1 . 1.628(2) ?
    Co1 N4 . 2.0597(19) y
    Co1 N4 2_556 2.0597(19) ?
    Co1 O2 . 2.1394(13) y
    Co1 O2 2_556 2.1394(13) ?
    Co1 N3 2_556 2.1856(15) ?
    Co1 N3 . 2.1856(15) y
    O2 H5 . 0.8552 ?
    O2 H8 . 0.8316 ?
loop_
    _geom_angle_atom_site_label_1
    _geom_angle_atom_site_label_2
    _geom_angle_atom_site_label_3
    _geom_angle_site_symmetry_1
    _geom_angle_site_symmetry_3
    _geom_angle
    _geom_angle_publ_flag
    C5 C1 C2 . . 119.44(19) ?
    C5 C1 H1 . . 120.3 ?
    C2 C1 H1 . . 120.3 ?
    C3 C2 C1 . . 118.7(2) ?
    C3 C2 H2 . . 120.7 ?
    C1 C2 H2 . . 120.7 ?
    C2 C3 C4 . . 118.6(2) ?
    C2 C3 H3 . . 120.7 ?
    C4 C3 H3 . . 120.7 ?
    N1 C4 C3 . . 123.60(19) ?
    N1 C4 H4 . . 118.2 ?
    C3 C4 H4 . . 118.2 ?
    N1 C5 C1 . . 122.21(19) ?
    N1 C5 C6 . . 117.08(18) ?
    C1 C5 C6 . . 120.69(18) ?
    O1 C6 C5 . . 107.55(16) ?
    O1 C6 H6A . . 110.2 ?
    C5 C6 H6A . . 110.2 ?
    O1 C6 H6B . . 110.2 ?
    C5 C6 H6B . . 110.2 ?
    H6A C6 H6B . . 108.5 ?
    C8 N2 C9 . . 115.14(16) ?
    N2 C8 O1 . . 120.55(16) ?
    N2 C8 C11 . . 123.07(17) ?
    O1 C8 C11 . . 116.38(17) ?
    N2 C9 C10 . . 122.97(19) ?
    N2 C9 H9 . . 118.5 ?
    C10 C9 H9 . . 118.5 ?
    N3 C10 C9 . . 120.87(19) ?
    N3 C10 H10 . . 119.6 ?
    C9 C10 H10 . . 119.6 ?
    N3 C11 C8 . . 120.83(17) ?
    N3 C11 H11 . . 119.6 ?
    C8 C11 H11 . . 119.6 ?
    N4 C12 S1 . . 178.7(2) ?
    N4 Co1 N4 . 2_556 175.43(9) y
    N4 Co1 O2 . . 91.49(6) y
    N4 Co1 O2 2_556 . 85.34(6) y
    N4 Co1 O2 . 2_556 85.34(6) ?
    N4 Co1 O2 2_556 2_556 91.49(6) ?
    O2 Co1 O2 . 2_556 92.24(8) y
    N4 Co1 N3 . 2_556 92.63(6) y
    N4 Co1 N3 2_556 2_556 90.81(6) ?
    O2 Co1 N3 . 2_556 173.74(6) y
    O2 Co1 N3 2_556 2_556 92.79(6) ?
    N4 Co1 N3 . . 90.81(6) y
    N4 Co1 N3 2_556 . 92.63(6) ?
    O2 Co1 N3 . . 92.79(6) y
    O2 Co1 N3 2_556 . 173.74(6) ?
    N3 Co1 N3 2_556 . 82.45(8) y
    C12 N4 Co1 . . 170.41(18) ?
    C11 N3 C10 . . 117.06(16) ?
    C11 N3 Co1 . . 122.44(12) ?
    C10 N3 Co1 . . 120.49(13) ?
    C4 N1 C5 . . 117.44(17) ?
    C8 O1 C6 . . 116.04(15) ?
    Co1 O2 H5 . . 113.0 ?
    Co1 O2 H8 . . 123.6 ?
    H5 O2 H8 . . 111.7 ?
loop_
    _geom_torsion_atom_site_label_1
    _geom_torsion_atom_site_label_2
    _geom_torsion_atom_site_label_3
    _geom_torsion_atom_site_label_4
    _geom_torsion_site_symmetry_1
    _geom_torsion_site_symmetry_2
    _geom_torsion_site_symmetry_3
    _geom_torsion_site_symmetry_4
    _geom_torsion
    _geom_torsion_publ_flag
    C5 C1 C2 C3 . . . . 0.8(3) ?
    C1 C2 C3 C4 . . . . -1.0(3) ?
    C2 C3 C4 N1 . . . . 0.3(3) ?
    C2 C1 C5 N1 . . . . 0.3(3) ?
    C2 C1 C5 C6 . . . . 178.48(17) ?
    N1 C5 C6 O1 . . . . -88.0(2) ?
    C1 C5 C6 O1 . . . . 93.7(2) ?
    C9 N2 C8 O1 . . . . 179.51(18) ?
    C9 N2 C8 C11 . . . . -1.2(3) ?
    C8 N2 C9 C10 . . . . 2.4(3) ?
    N2 C9 C10 N3 . . . . -1.2(3) ?
    N2 C8 C11 N3 . . . . -1.2(3) ?
    O1 C8 C11 N3 . . . . 178.10(17) ?
    C8 C11 N3 C10 . . . . 2.4(3) ?
    C8 C11 N3 Co1 . . . . -178.94(13) ?
    C9 C10 N3 C11 . . . . -1.3(3) ?
    C9 C10 N3 Co1 . . . . 180.00(15) ?
    N4 Co1 N3 C11 . . . . 150.92(14) ?
    N4 Co1 N3 C11 2_556 . . . -26.06(15) ?
    O2 Co1 N3 C11 . . . . 59.39(14) ?
    N3 Co1 N3 C11 2_556 . . . -116.53(16) ?
    N4 Co1 N3 C10 . . . . -30.49(15) ?
    N4 Co1 N3 C10 2_556 . . . 152.53(15) ?
    O2 Co1 N3 C10 . . . . -122.02(14) ?
    N3 Co1 N3 C10 2_556 . . . 62.06(13) ?
    C3 C4 N1 C5 . . . . 0.7(3) ?
    C1 C5 N1 C4 . . . . -1.0(3) ?
    C6 C5 N1 C4 . . . . -179.25(17) ?
    N2 C8 O1 C6 . . . . -1.9(3) ?
    C11 C8 O1 C6 . . . . 178.76(17) ?
    C5 C6 O1 C8 . . . . -173.42(17) ?
loop_
    _geom_hbond_atom_site_label_D
    _geom_hbond_atom_site_label_H
    _geom_hbond_atom_site_label_A
    _geom_hbond_site_symmetry_A
    _geom_hbond_distance_DH
    _geom_hbond_distance_HA
    _geom_hbond_distance_DA
    _geom_hbond_angle_DHA
    O2 H5 S1 6_566 0.86 2.58 3.4123(17) 164.1
    O2 H8 N1 7_557 0.83 1.98 2.803(2) 171.6
data_global
_journal_date_recd_electronic     2008-09-20
_journal_date_accepted     2008-09-24
_journal_name_full     'Acta Crystallographica, Section E'
_journal_year     2008
_journal_volume     64
_journal_issue     10
_journal_page_first     m1350
_journal_page_last     m1350
_journal_paper_category     QM
_journal_coeditor_code     LH2698
_publ_contact_author
;
      Yang Zhong Nian
      Department of Chemistry and Chemical Engineering
      Binzhou University
      Binzhou 256603
      People's Republic of China
;
_publ_contact_author_email     yangzhongnian1978@yahoo.com.cn
_publ_contact_author_fax     '86 534 3196066'
_publ_contact_author_phone     '86 534 3196066'
_publ_section_title
;\
Diaquabis[2-(2-pyridylmethoxy)pyrazine-\k<i>N</i>^4^]bis(thiocyanato-\
\k<i>N</i>)cobalt(II)
;
loop_
    _publ_author_name
    _publ_author_address
    'Yang, Zhong Nian'
;     Department of Chemistry and Chemical Engineering
      Binzhou University
      Binzhou 256603
      People's Republic of China
;
