# Supplementary material for: Diaqua­bis[2-(2-pyridylmeth­oxy)pyrazine-κN 4]bis­(thio­cyanato-κN)cobalt(II)
Source: Acta Crystallogr Sect E Struct Rep Online. 2008 Sep 30;64(Pt 10):m1350. doi: 10.1107/S1600536808030882 (PMC2959305; doi:10.1107/S1600536808030882)
Supplement: Supplementary file 2 [file e-64-m1350-Isup2.hkl]

# 
# h,k,l, Fc-squared, Fo-squared, sigma(Fo-squared) and status flag 
# 
data_I
_shelx_title ' 70805bm in C2/c' 
_shelx_refln_list_code          4 
_shelx_F_calc_maximum      369.20 
_exptl_crystal_F_000      1204.00 
_reflns_d_resolution_high  0.7832 
 
loop_ 
 _symmetry_equiv_pos_as_xyz 
 'x, y, z' 
 '-x, y, -z+1/2' 
 'x+1/2, y+1/2, z' 
 '-x+1/2, y+1/2, -z+1/2' 
 '-x, -y, -z' 
 'x, -y, z-1/2' 
 '-x+1/2, -y+1/2, -z' 
 'x+1/2, -y+1/2, z-1/2' 
 
_cell_length_a    19.9535 
_cell_length_b    10.0438 
_cell_length_c    13.6501 
_cell_angle_alpha  90.000 
_cell_angle_beta  110.749 
_cell_angle_gamma  90.000 
 
_shelx_F_squared_multiplier     1.000 
 
loop_ 
 _refln_index_h 
 _refln_index_k 
 _refln_index_l 
 _refln_F_squared_calc 
 _refln_F_squared_meas 
 _refln_F_squared_sigma 
 _refln_observed_status 
   2   0   0      781.15     1178.71     46.35 o 
   4   0   0    23582.71    27232.35    856.44 o 
   6   0   0     8250.41     9996.89    273.80 o 
   8   0   0     1246.95     1273.01     36.68 o 
  10   0   0      678.36      630.05     24.72 o 
  12   0   0    17094.71    18170.97    573.40 o 
  14   0   0       57.09       60.74     16.31 o 
  16   0   0      572.87      629.34     45.24 o 
  18   0   0        5.58        0.00     16.46 o 
  20   0   0       19.86       11.67     20.46 o 
  22   0   0      314.52      258.32     35.65 o 
   1   1   0       72.46       38.00      2.81 o 
   3   1   0    14146.11    16590.34    570.29 o 
   5   1   0     4825.14     5674.65    130.87 o 
   7   1   0      357.60      369.48     14.63 o 
   9   1   0        9.76       16.16      2.93 o 
  11   1   0       12.21       12.52      4.71 o 
  13   1   0      264.29      255.43     11.89 o 
  15   1   0       11.33       11.67     10.23 o 
  17   1   0       88.16       95.39     14.58 o 
  19   1   0        3.83        0.00     12.60 o 
  21   1   0        8.87       11.51     13.45 o 
  23   1   0       27.91       26.79     23.26 o 
   0   2   0     1977.95     2212.71     60.36 o 
   2   2   0    45026.17    53499.40   1061.97 o 
   4   2   0   136305.80   155784.34   3213.85 o 
   6   2   0     1477.14     1372.97     34.17 o 
   8   2   0    27783.27    33278.10    757.69 o 
  10   2   0      221.46      210.04      9.73 o 
  12   2   0       84.82      116.61     16.15 o 
  14   2   0       71.48       77.81      7.78 o 
  16   2   0      442.27      446.67     21.96 o 
  18   2   0      332.70      323.74     23.99 o 
  20   2   0      182.56      166.00     20.98 o 
  22   2   0      202.78      146.45     24.54 o 
   1   3   0    21206.59    23887.79    491.97 o 
   3   3   0     4852.96     5470.07    121.02 o 
   5   3   0    24149.21    28111.41    524.83 o 
   7   3   0     3066.82     3525.47     75.31 o 
   9   3   0      708.51      749.82     19.32 o 
  11   3   0      982.86     1012.61     28.55 o 
  13   3   0       66.77       48.91      7.30 o 
  15   3   0       78.75      103.29      9.39 o 
  17   3   0       27.91       30.76     14.90 o 
  19   3   0       62.44       83.47     25.26 o 
  21   3   0      411.53      395.02     30.66 o 
  23   3   0       21.35        6.71     23.66 o 
   0   4   0     9117.08     9477.08    263.33 o 
   2   4   0    14341.90    15982.74    331.15 o 
   4   4   0    11409.79    12232.31    229.94 o 
   6   4   0    13537.55    15960.73    299.11 o 
   8   4   0      857.21      825.51     25.36 o 
  10   4   0     1012.05     1075.11     35.25 o 
  12   4   0        7.78        1.93      5.82 o 
  14   4   0      358.58      330.88     21.83 o 
  16   4   0       17.40        0.00      7.70 o 
  18   4   0       36.14       49.02     12.77 o 
  20   4   0      654.46      627.16     36.20 o 
  22   4   0       49.65       11.49     17.72 o 
   1   5   0    22505.24    23855.92    446.43 o 
   3   5   0    23776.56    26634.84    496.81 o 
   5   5   0     2081.56     2001.35     40.23 o 
   7   5   0     8577.61     9631.14    202.13 o 
   9   5   0     1677.90     1796.80     46.50 o 
  11   5   0      347.79      418.56     19.45 o 
  13   5   0       12.95        5.62      7.32 o 
  15   5   0      234.80      255.85     16.06 o 
  17   5   0      487.96      483.96     21.38 o 
  19   5   0       99.63      141.07     19.27 o 
  21   5   0        6.51        0.00     13.51 o 
   0   6   0     6235.48     6041.66    163.25 o 
   2   6   0     2681.65     2663.67     52.77 o 
   4   6   0       22.18       42.06      4.28 o 
   6   6   0      198.39      194.27      7.62 o 
   8   6   0      593.27      584.71     19.83 o 
  10   6   0       28.77       27.85      7.00 o 
  12   6   0      480.34      513.78     20.23 o 
  14   6   0        8.77        7.33      8.45 o 
  16   6   0       80.69       60.13     10.87 o 
  18   6   0       76.78       53.39     13.16 o 
  20   6   0       57.13       52.09     20.27 o 
   1   7   0    18149.52    17521.57    362.17 o 
   3   7   0     8278.75     8068.71    153.43 o 
   5   7   0     4704.68     4782.51     92.76 o 
   7   7   0     1573.71     1460.43     46.24 o 
   9   7   0       82.50       88.69     11.04 o 
  11   7   0     1770.94     1815.92     57.77 o 
  13   7   0     1017.97      994.14     37.76 o 
  15   7   0      258.56      256.47     19.01 o 
  17   7   0       64.70       40.13     12.92 o 
  19   7   0      175.31      193.54     19.08 o 
   0   8   0        3.88        2.22      9.91 o 
   2   8   0      868.18      855.99     26.14 o 
   4   8   0      146.83      160.87     17.85 o 
   6   8   0      302.54      310.74     43.74 o 
   8   8   0       31.29       29.04      9.31 o 
  10   8   0       18.93       14.27      9.88 o 
  12   8   0        5.64        1.67     10.45 o 
  14   8   0       12.99       11.27     11.60 o 
  16   8   0       32.37       31.73     13.11 o 
  18   8   0        0.59        3.57     12.86 o 
   1   9   0     1349.40     1213.62     34.85 o 
   3   9   0     7379.56     7107.24    192.51 o 
   5   9   0     2117.02     2038.20     94.31 o 
   7   9   0     1835.89     1789.16     81.21 o 
   9   9   0     1749.19     1609.03     66.14 o 
  11   9   0        5.49       17.68     13.97 o 
  13   9   0        6.47        4.32     14.17 o 
  15   9   0      134.17      135.35     21.34 o 
   0  10   0     2109.95     1919.65     73.38 o 
   2  10   0      352.71      349.74     19.04 o 
   4  10   0      774.02      716.55     36.66 o 
   6  10   0      112.88       86.19     17.33 o 
   8  10   0      403.62      339.17     26.46 o 
  10  10   0       71.23       73.93     17.42 o 
  12  10   0       12.93       40.38     19.66 o 
  14  10   0        5.92        0.00     14.88 o 
   1  11   0     1777.92     1641.30     62.85 o 
   3  11   0        3.77        9.37     14.23 o 
   5  11   0     1542.60     1466.35     93.27 o 
   7  11   0      711.58      656.63     49.87 o 
   9  11   0       23.52       13.67     17.66 o 
  11  11   0      226.32      263.19     27.24 o 
   2  12   0      248.77      264.08     32.93 o 
   4  12   0     1864.49     1743.00     72.87 o 
   6  12   0        5.16       15.03     15.69 o 
   8  12   0      405.34      437.46     32.74 o 
 -23   1   1      294.25      310.21     27.97 o 
 -21   1   1      558.86      518.95     32.89 o 
 -19   1   1      620.79      529.03     73.85 o 
 -17   1   1      822.19      779.96     29.99 o 
 -15   1   1     1560.81     1501.66     47.82 o 
 -13   1   1     2562.43     2419.71     60.02 o 
 -11   1   1      882.59      832.50     20.00 o 
  -9   1   1      161.73      126.26      7.57 o 
  -7   1   1    10773.38    12639.22    289.92 o 
  -5   1   1     8652.16    10326.17    236.99 o 
  -3   1   1    13903.92    16069.29    424.39 o 
  -1   1   1    11592.08    11741.17    243.13 o 
   1   1   1    15303.55    16535.68    443.07 o 
   3   1   1    32861.02    38524.32   1027.04 o 
   5   1   1    16105.45    18912.02    505.98 o 
   7   1   1    15520.68    17828.06    479.13 o 
   9   1   1    33998.76    40074.61   1042.57 o 
  11   1   1    13398.30    14540.89    395.84 o 
  13   1   1     8026.01     8465.44    223.96 o 
  15   1   1     3295.12     3391.87    118.80 o 
  17   1   1      540.21      572.42     43.16 o 
  19   1   1      447.31      532.47     32.05 o 
  21   1   1       57.65       92.69     19.02 o 
  23   1   1      111.35       98.63     31.33 o 
 -24   2   1      397.25      366.70     43.64 o 
 -22   2   1      110.96       94.54     19.48 o 
 -20   2   1        2.36        0.00     14.18 o 
 -18   2   1      280.40      266.49     18.04 o 
 -16   2   1       29.93       13.26      8.56 o 
 -14   2   1     1527.91     1551.10     41.21 o 
 -12   2   1      397.84      492.60     16.72 o 
 -10   2   1      707.47      782.16     22.44 o 
  -8   2   1      727.72      775.18     21.64 o 
  -6   2   1     9301.84    11279.11    259.28 o 
  -4   2   1    27184.88    32102.08    729.76 o 
  -2   2   1    24612.83    26752.91    552.56 o 
   0   2   1    10962.49    11486.75    237.63 o 
   2   2   1     8950.60     9449.64    254.23 o 
   4   2   1     9052.11    10618.78    291.88 o 
   6   2   1     9730.20    11397.62    261.27 o 
   8   2   1      582.78      541.72     16.64 o 
  10   2   1     8377.09     9393.70    217.57 o 
  12   2   1      164.70      125.74      8.58 o 
  14   2   1     1006.15     1060.26     30.74 o 
  16   2   1      260.67      259.06     21.26 o 
  18   2   1        4.38       13.80     13.77 o 
  20   2   1      430.24      385.69     28.89 o 
  22   2   1       26.53       21.47     18.07 o 
 -23   3   1      578.89      538.49     36.44 o 
 -21   3   1      573.08      664.67     38.94 o 
 -19   3   1      410.91      434.54     23.77 o 
 -17   3   1     2778.29     2742.09     83.04 o 
 -15   3   1       83.58       69.69      8.77 o 
 -13   3   1      769.24      736.99     23.20 o 
 -11   3   1     1098.70     1278.75     40.05 o 
  -9   3   1      168.96      170.97     10.48 o 
  -7   3   1     7358.19     8416.93    175.73 o 
  -5   3   1    19007.61    22063.39    412.76 o 
  -3   3   1    44292.97    50980.45   1160.84 o 
  -1   3   1     1378.29     1439.18     28.42 o 
   1   3   1      889.69     1014.53     20.62 o 
   3   3   1     7558.85     8061.08    151.54 o 
   5   3   1    50102.22    59179.52   1216.53 o 
   7   3   1    33286.83    39054.27    806.32 o 
   9   3   1     3183.72     3273.17     79.05 o 
  11   3   1     3815.28     4025.38    163.52 o 
  13   3   1     1715.66     1869.66     49.04 o 
  15   3   1     1280.75     1315.28     37.47 o 
  17   3   1     1762.06     1866.41     72.97 o 
  19   3   1      345.18      379.76     41.56 o 
  21   3   1      539.99      597.62     64.34 o 
 -22   4   1      265.85      244.01     45.32 o 
 -20   4   1      712.12      718.88     32.88 o 
 -18   4   1      818.67      787.11     33.02 o 
 -16   4   1       13.76       12.36      7.88 o 
 -14   4   1        4.34        0.00      6.63 o 
 -12   4   1      280.07      260.94     12.71 o 
 -10   4   1     3962.84     4684.40    111.66 o 
  -8   4   1     2809.26     3400.75     73.36 o 
  -6   4   1     2070.72     2338.53     46.05 o 
  -4   4   1       96.46      130.29      4.97 o 
  -2   4   1       13.40       12.11      3.27 o 
   0   4   1      402.59      414.93     11.09 o 
   2   4   1    21362.91    23641.18    508.49 o 
   4   4   1     2861.50     3089.09     59.92 o 
   6   4   1    23685.46    27733.45    573.78 o 
   8   4   1     8554.62     9370.38    196.62 o 
  10   4   1     4168.27     4756.29    131.61 o 
  12   4   1     3197.18     3382.15     83.57 o 
  14   4   1     1057.18     1237.93     36.06 o 
  16   4   1      599.81      585.77     22.45 o 
  18   4   1      647.87      677.11     31.25 o 
  20   4   1      252.54      301.93     27.04 o 
  22   4   1        1.65        0.00     23.34 o 
 -21   5   1      522.38      474.42     28.02 o 
 -19   5   1       44.77       36.10     13.50 o 
 -17   5   1       41.86       51.87     10.25 o 
 -15   5   1      488.08      501.16     20.48 o 
 -13   5   1      310.88      346.79     25.08 o 
 -11   5   1        2.51        0.00      6.09 o 
  -9   5   1     4198.28     4291.14    170.09 o 
  -7   5   1     7410.22     8662.99    164.16 o 
  -5   5   1      186.69      199.07      7.10 o 
  -3   5   1     1118.44     1103.98     23.32 o 
  -1   5   1      297.84      254.56     15.35 o 
   1   5   1     1569.88     1506.39     30.82 o 
   3   5   1     6951.35     8162.43    170.70 o 
   5   5   1       47.34       35.53      3.84 o 
   7   5   1     1694.55     1943.11     44.24 o 
   9   5   1     2247.61     2445.53     61.73 o 
  11   5   1     3670.23     4059.31     99.03 o 
  13   5   1     1137.36     1229.11     36.19 o 
  15   5   1       75.30      100.21     12.33 o 
  17   5   1      273.83      293.76     18.96 o 
  19   5   1       59.84       62.19     17.01 o 
  21   5   1       86.33       34.69     40.12 o 
 -20   6   1      217.83      243.09     25.26 o 
 -18   6   1      186.05      176.34     18.27 o 
 -16   6   1     1241.43     1271.08     94.25 o 
 -14   6   1     1742.70     1902.78    120.05 o 
 -12   6   1       24.27       40.55      7.99 o 
 -10   6   1      160.81      172.94     10.60 o 
  -8   6   1       23.07       14.36      5.62 o 
  -6   6   1      761.11      761.32     24.10 o 
  -4   6   1      244.56      218.83      7.95 o 
  -2   6   1     6691.38     6694.92    127.47 o 
   0   6   1     2135.66     2095.79     42.33 o 
   2   6   1     4951.32     5045.34    104.15 o 
   4   6   1     6707.69     7113.60    135.69 o 
   6   6   1     4628.33     4858.15    114.64 o 
   8   6   1     9530.16    10180.09    509.29 o 
  10   6   1     5842.36     6345.25    151.08 o 
  12   6   1     3014.19     3201.21     94.34 o 
  14   6   1     2889.45     2895.17     87.40 o 
  16   6   1     1050.39     1084.94     41.53 o 
  18   6   1      193.48      218.20     19.03 o 
  20   6   1       32.01       49.35     21.57 o 
 -19   7   1       56.88       50.99     13.94 o 
 -17   7   1       24.91       19.74     11.27 o 
 -15   7   1       52.49       57.50     12.61 o 
 -13   7   1        5.31        1.15      8.44 o 
 -11   7   1      436.60      424.11     24.53 o 
  -9   7   1      519.75      543.79     19.41 o 
  -7   7   1      202.23      208.49     10.58 o 
  -5   7   1      204.84      205.55      8.93 o 
  -3   7   1      336.01      296.27     11.37 o 
  -1   7   1       66.58       56.29      7.04 o 
   1   7   1        2.11        0.00      4.67 o 
   3   7   1      289.70      289.25     11.48 o 
   5   7   1       13.21        6.17      4.79 o 
   7   7   1       82.66       87.15     10.53 o 
   9   7   1      214.60      271.92     16.88 o 
  11   7   1       49.26       40.87     11.43 o 
  13   7   1       16.74       22.77     11.68 o 
  15   7   1      181.35      193.97     19.12 o 
  17   7   1        1.20        1.94     11.96 o 
  19   7   1       40.29       66.49     16.20 o 
 -18   8   1      146.45      178.51     21.75 o 
 -16   8   1      250.60      264.83     19.89 o 
 -14   8   1      514.59      529.67     26.20 o 
 -12   8   1      248.03      244.44     17.20 o 
 -10   8   1      444.13      485.68     29.16 o 
  -8   8   1       54.26       57.35     31.41 o 
  -6   8   1      649.73      665.00     40.52 o 
  -4   8   1       26.67       25.83      7.71 o 
  -2   8   1      179.84      179.18     10.68 o 
   0   8   1     2525.42     2151.49     49.08 o 
   2   8   1     4517.26     4497.52     97.18 o 
   4   8   1     1429.67     1472.70     44.92 o 
   6   8   1     7074.08     7292.80    199.59 o 
   8   8   1     1377.27     1453.71     48.26 o 
  10   8   1     4246.89     4344.04    147.25 o 
  12   8   1     3534.41     3410.47    101.56 o 
  14   8   1      493.84      572.21     29.08 o 
  16   8   1      439.29      407.23     25.25 o 
  18   8   1       66.81       64.56     18.77 o 
 -17   9   1       62.09       66.09     18.59 o 
 -15   9   1       34.65       35.64     15.94 o 
 -13   9   1       51.11       53.12     16.27 o 
 -11   9   1       39.36       46.40     15.59 o 
  -9   9   1      227.57      208.31     27.25 o 
  -7   9   1      412.32      403.85     26.47 o 
  -5   9   1      290.33      289.29     21.37 o 
  -3   9   1       42.12       32.63      9.21 o 
  -1   9   1      209.37      172.32     11.22 o 
   1   9   1       22.67       21.44      8.38 o 
   3   9   1      779.22      757.43     29.41 o 
   5   9   1      240.11      277.67     22.10 o 
   7   9   1      773.12      773.22     39.42 o 
   9   9   1      525.08      482.36     31.50 o 
  11   9   1       49.21       51.80     12.87 o 
  13   9   1       82.79       87.07     15.08 o 
  15   9   1        0.21        4.19     12.55 o 
 -14  10   1       27.00       95.65     29.33 o 
 -12  10   1       11.97        9.29     14.47 o 
 -10  10   1      130.56      157.23     28.05 o 
  -8  10   1       91.37      103.68     17.90 o 
  -6  10   1     1559.98     1479.97     82.64 o 
  -4  10   1       51.32       33.42     12.80 o 
  -2  10   1      607.45      604.28     25.60 o 
   0  10   1      482.99      471.24     19.72 o 
   2  10   1     1356.49     1277.28     42.87 o 
   4  10   1     1828.45     1754.96     73.45 o 
   6  10   1     3185.00     3110.95    115.48 o 
   8  10   1     1094.13     1048.38     58.19 o 
  10  10   1     1021.54     1084.88    112.06 o 
  12  10   1       20.13       46.28     18.11 o 
  14  10   1      391.39      426.97     42.84 o 
 -11  11   1       79.49      126.52     26.70 o 
  -9  11   1       18.86       13.76     15.38 o 
  -7  11   1        3.89        9.23     14.16 o 
  -5  11   1       24.02       24.71     14.63 o 
  -3  11   1        6.05        0.00     29.65 o 
  -1  11   1      264.00      267.48     21.19 o 
   1  11   1     1371.62     1250.21     73.37 o 
   3  11   1       65.73       69.08     15.87 o 
   5  11   1      442.18      470.21     31.83 o 
   7  11   1     1069.54      974.15     48.90 o 
   9  11   1      379.93      398.19     31.22 o 
  11  11   1      285.89      246.52     27.02 o 
  -8  12   1        0.81        3.75     15.39 o 
  -6  12   1      135.56      131.67     20.26 o 
  -4  12   1       60.32       64.91     20.62 o 
  -2  12   1      394.20      407.15     39.00 o 
   0  12   1      170.16      168.96     28.77 o 
   2  12   1      348.60      407.47     39.80 o 
   4  12   1        1.25        0.00     15.42 o 
   6  12   1       44.42       63.25     18.93 o 
 -24   0   2      549.68      503.86     49.71 o 
 -22   0   2      717.28      667.39     54.67 o 
 -20   0   2      306.46      312.03     35.01 o 
 -18   0   2      945.29      875.52     56.59 o 
 -16   0   2     1647.08     1599.97     87.44 o 
 -14   0   2    12599.77    13583.17    456.39 o 
 -12   0   2    12503.99    13428.16    357.76 o 
 -10   0   2      631.94      562.72     22.43 o 
  -8   0   2     5285.05     5282.52    169.26 o 
  -6   0   2     6084.20     6730.46    213.57 o 
  -4   0   2    22402.74    23532.12    780.74 o 
  -2   0   2    21388.07    20089.99    666.15 o 
   0   0   2    23136.46    22383.29   1014.75 o 
   2   0   2     3264.92     3868.29    178.08 o 
   4   0   2    12142.96    13838.02    630.78 o 
   6   0   2      663.94      722.70     39.32 o 
   8   0   2     8149.63     9218.42    424.25 o 
  10   0   2     5763.09     5224.48    245.69 o 
  12   0   2    13904.03    14257.68    487.15 o 
  14   0   2     5395.47     4919.17    236.10 o 
  16   0   2     2676.28     2499.95    129.48 o 
  18   0   2      722.60      580.91     47.16 o 
  20   0   2       25.32       20.46     23.18 o 
  22   0   2     3483.62     3093.80    165.45 o 
 -23   1   2        1.29        0.00     16.72 o 
 -21   1   2       14.05        0.00     14.75 o 
 -19   1   2        2.50        0.00     11.74 o 
 -17   1   2     2307.88     2163.78     69.55 o 
 -15   1   2       58.84       73.54      9.26 o 
 -13   1   2      231.90      255.83     18.87 o 
 -11   1   2     2958.62     3238.80     69.97 o 
  -9   1   2     1362.81     1576.87     39.54 o 
  -7   1   2     1449.01     1649.29     47.21 o 
  -5   1   2    62453.78    72278.27   1906.26 o 
  -3   1   2    17603.13    17867.61    369.17 o 
  -1   1   2     2369.77     2162.73     59.10 o 
   1   1   2     5165.25     5417.83    146.09 o 
   3   1   2     1053.98     1203.04     41.59 o 
   5   1   2     1002.67      991.48     35.66 o 
   7   1   2     1865.96     2236.59     76.58 o 
   9   1   2      204.38      187.84     12.82 o 
  11   1   2      563.09      494.78     35.26 o 
  13   1   2      368.59      362.71     16.90 o 
  15   1   2       31.23       45.14     12.08 o 
  17   1   2      102.38      108.17     16.94 o 
  19   1   2      590.99      590.27     34.86 o 
  21   1   2       87.94       69.81     19.89 o 
 -24   2   2      230.78      266.30     27.90 o 
 -22   2   2      350.41      412.54     30.54 o 
 -20   2   2     1335.43     1177.57     68.98 o 
 -18   2   2     1106.83     1150.04     51.45 o 
 -16   2   2     2678.61     2697.94     67.96 o 
 -14   2   2      648.62      656.23     26.16 o 
 -12   2   2     3292.04     3411.83     82.51 o 
 -10   2   2     6358.97     6752.09    187.10 o 
  -8   2   2    11215.48    12403.91    285.53 o 
  -6   2   2    11768.69    12472.30    285.97 o 
  -4   2   2    10802.49    11503.06    262.95 o 
  -2   2   2     8134.64     8979.23    186.41 o 
   0   2   2       55.86       92.66      8.38 o 
   2   2   2     2160.69     2534.38     92.48 o 
   4   2   2     9514.02    10501.10    247.13 o 
   6   2   2     2503.55     2502.05     86.97 o 
   8   2   2     2694.91     2947.76     83.50 o 
  10   2   2     2156.55     2184.10     54.62 o 
  12   2   2     1440.03     1323.68     40.85 o 
  14   2   2     3983.28     4022.92    111.03 o 
  16   2   2     1939.69     1872.08    127.16 o 
  18   2   2     2891.63     2715.05    110.94 o 
  20   2   2     1523.51     1470.31     69.70 o 
  22   2   2       54.84       60.32     21.23 o 
 -23   3   2      327.67      324.35     28.20 o 
 -21   3   2      773.87      759.27     40.83 o 
 -19   3   2      370.45      443.68     52.58 o 
 -17   3   2       18.14       18.61      8.01 o 
 -15   3   2      940.82      961.49     34.47 o 
 -13   3   2     1093.16     1133.15     39.13 o 
 -11   3   2        5.12       14.18      7.93 o 
  -9   3   2    21133.56    23926.85    548.30 o 
  -7   3   2      954.72      891.91     47.03 o 
  -5   3   2     2799.00     3082.15     72.62 o 
  -3   3   2     4506.95     4755.50     99.43 o 
  -1   3   2     2282.23     2600.21     62.43 o 
   1   3   2      136.34      160.74      7.36 o 
   3   3   2     9667.65    10643.77    251.13 o 
   5   3   2      470.79      501.24     29.99 o 
   7   3   2     2447.29     2728.21     67.68 o 
   9   3   2      650.60      730.38     24.93 o 
  11   3   2     1343.21     1471.96     42.85 o 
  13   3   2     1959.22     1903.43     50.05 o 
  15   3   2      245.90      253.85     15.95 o 
  17   3   2     1648.98     1525.24     62.75 o 
  19   3   2      452.32      400.81     29.33 o 
  21   3   2      287.13      315.50     28.56 o 
 -22   4   2      645.64      608.33     38.19 o 
 -20   4   2      429.53      427.34     32.35 o 
 -18   4   2      364.95      391.72     18.34 o 
 -16   4   2      815.26      871.51     28.00 o 
 -14   4   2      135.88      168.49     13.59 o 
 -12   4   2     1419.05     1401.56     38.12 o 
 -10   4   2     3995.08     4286.52    102.35 o 
  -8   4   2    11607.70    12606.72    283.87 o 
  -6   4   2     1025.62      890.58     21.23 o 
  -4   4   2     1044.84      903.15     21.13 o 
  -2   4   2      439.50      515.39     13.02 o 
   0   4   2       60.62       77.64      3.93 o 
   2   4   2     3607.26     3840.76     90.11 o 
   4   4   2      888.62      913.54     27.89 o 
   6   4   2       93.99       94.84      6.32 o 
   8   4   2      287.20      284.49     19.18 o 
  10   4   2     1155.60     1250.55     30.83 o 
  12   4   2     2060.09     1985.60     70.19 o 
  14   4   2      311.52      315.68     17.29 o 
  16   4   2      976.42      999.99     55.95 o 
  18   4   2     1145.55     1143.75     70.50 o 
  20   4   2      465.67      473.96     45.40 o 
 -21   5   2      101.85      132.84     17.44 o 
 -19   5   2     1556.90     1532.27     44.88 o 
 -17   5   2      178.46      214.56     14.01 o 
 -15   5   2     2349.94     2458.48     63.82 o 
 -13   5   2      475.71      501.91     26.03 o 
 -11   5   2     6541.77     7011.47    164.97 o 
  -9   5   2      378.05      424.03     15.67 o 
  -7   5   2    12780.54    12801.40    291.77 o 
  -5   5   2      284.35      212.47      8.15 o 
  -3   5   2     1869.60     1721.38     34.81 o 
  -1   5   2     1952.48     1890.46     42.05 o 
   1   5   2       63.33       58.39      3.78 o 
   3   5   2     2358.38     2862.05     71.39 o 
   5   5   2     6749.51     7880.90    166.25 o 
   7   5   2      254.45      220.06     10.42 o 
   9   5   2     2247.63     2531.16     63.62 o 
  11   5   2     1332.96     1417.98     39.59 o 
  13   5   2     1387.53     1406.16     40.56 o 
  15   5   2     5397.99     5239.41    128.04 o 
  17   5   2      534.82      539.08     27.87 o 
  19   5   2      467.69      389.88     51.15 o 
 -20   6   2        0.42        3.12     13.45 o 
 -18   6   2      215.25      184.88     14.42 o 
 -16   6   2      148.71      176.93     15.69 o 
 -14   6   2      359.45      408.46     29.67 o 
 -12   6   2     1880.88     2010.13     78.25 o 
 -10   6   2       70.57       86.98      8.16 o 
  -8   6   2      528.38      536.16     18.97 o 
  -6   6   2     3399.38     3278.90     88.17 o 
  -4   6   2        4.79       11.08      5.51 o 
  -2   6   2     1347.00     1175.04     25.45 o 
   0   6   2     4184.79     4294.57     91.74 o 
   2   6   2     2819.71     2903.71     63.62 o 
   4   6   2      140.39      150.34      7.70 o 
   6   6   2      276.22      313.76     14.11 o 
   8   6   2      143.12      153.45     14.01 o 
  10   6   2      344.57      359.73     19.61 o 
  12   6   2       13.43        7.84      9.83 o 
  14   6   2      587.25      636.75     29.53 o 
  16   6   2      186.39      223.55     19.00 o 
  18   6   2       71.93       52.55     14.59 o 
 -19   7   2      635.80      609.83     29.76 o 
 -17   7   2      486.11      491.40     35.76 o 
 -15   7   2     2605.80     2535.03     87.68 o 
 -13   7   2      491.00      546.72     21.15 o 
 -11   7   2     5915.61     5976.97    142.17 o 
  -9   7   2       39.59       33.80      7.18 o 
  -7   7   2     2389.37     2341.10     58.80 o 
  -5   7   2      401.75      358.70     14.14 o 
  -3   7   2     7171.71     7145.69    149.55 o 
  -1   7   2        7.26        0.00      4.63 o 
   1   7   2     2716.66     2564.75     57.29 o 
   3   7   2       42.74       38.96      5.81 o 
   5   7   2        7.81       11.86      6.02 o 
   7   7   2      163.81      173.06     13.61 o 
   9   7   2     1867.69     2057.28     64.29 o 
  11   7   2     4915.75     4842.88    138.03 o 
  13   7   2     1520.07     1600.21     54.82 o 
  15   7   2      890.11      886.48     37.41 o 
  17   7   2      625.13      656.68     32.88 o 
 -18   8   2       23.84       21.21     15.29 o 
 -16   8   2       48.44       25.39     15.19 o 
 -14   8   2      446.31      418.30     28.34 o 
 -12   8   2      375.11      313.47     26.38 o 
 -10   8   2       97.53       86.04     14.59 o 
  -8   8   2      289.79      271.98     15.80 o 
  -6   8   2      935.01      932.72     35.46 o 
  -4   8   2      354.16      380.68     16.31 o 
  -2   8   2      671.39      623.93     21.89 o 
   0   8   2     1522.80     1430.34     39.96 o 
   2   8   2      324.93      314.88     12.92 o 
   4   8   2       79.54       92.18      9.29 o 
   6   8   2      322.97      328.18     18.61 o 
   8   8   2       70.48       52.26     11.47 o 
  10   8   2      108.79      136.39     15.54 o 
  12   8   2        5.49       10.94     12.13 o 
  14   8   2      169.57      143.74     17.16 o 
  16   8   2       10.43        0.00     13.26 o 
 -17   9   2      141.75      175.88     22.29 o 
 -15   9   2      527.48      467.04     31.46 o 
 -13   9   2      114.47      117.17     18.09 o 
 -11   9   2      728.15      790.58     39.85 o 
  -9   9   2     2705.91     2491.76     93.68 o 
  -7   9   2     2171.91     2165.03     81.91 o 
  -5   9   2      822.52      769.26     67.22 o 
  -3   9   2       11.93        4.00      8.27 o 
  -1   9   2       68.64       91.13      9.59 o 
   1   9   2      218.82      204.11     13.98 o 
   3   9   2      649.65      577.30     25.15 o 
   5   9   2      435.59      430.39     22.32 o 
   7   9   2      728.70      660.21     29.01 o 
   9   9   2      612.07      590.59     28.53 o 
  11   9   2      129.57      161.86     17.04 o 
  13   9   2      815.87      863.96     37.64 o 
  15   9   2      534.86      498.66     29.09 o 
 -14  10   2      322.52      288.59     26.41 o 
 -12  10   2       51.22       11.00     14.66 o 
 -10  10   2        1.58        0.00     12.56 o 
  -8  10   2      582.36      561.81     32.50 o 
  -6  10   2      173.50      140.05     17.82 o 
  -4  10   2      143.08      173.05     19.34 o 
  -2  10   2      786.75      778.49     30.16 o 
   0  10   2      186.11      180.79     14.87 o 
   2  10   2      135.38      163.56     18.93 o 
   4  10   2      836.48      777.74     40.68 o 
   6  10   2       33.32       41.58     16.85 o 
   8  10   2      138.73      153.29     21.36 o 
  10  10   2      414.82      386.09     30.66 o 
  12  10   2       44.17       54.30     19.02 o 
 -11  11   2       45.76       28.95     16.40 o 
  -9  11   2      603.36      593.33     35.95 o 
  -7  11   2      212.26      232.20     54.91 o 
  -5  11   2      380.26      360.33     26.20 o 
  -3  11   2      274.43      279.40     22.92 o 
  -1  11   2      184.44      175.20     15.61 o 
   1  11   2       31.93       21.26     20.14 o 
   3  11   2      137.78      112.94     18.75 o 
   5  11   2      272.91      264.49     25.49 o 
   7  11   2      265.92      281.88     26.91 o 
   9  11   2       50.46       72.96     20.21 o 
  -8  12   2        6.07        0.00     15.00 o 
  -6  12   2       43.36       97.48     18.84 o 
  -4  12   2      409.07      427.21     29.77 o 
  -2  12   2      121.61      113.18     24.94 o 
   0  12   2      602.90      637.33     51.47 o 
   2  12   2       87.21      104.70     28.61 o 
   4  12   2       14.29       14.07     23.18 o 
   6  12   2        5.11       13.23     16.75 o 
 -23   1   3      308.69      230.64     25.90 o 
 -21   1   3     1056.87      955.84     46.40 o 
 -19   1   3      369.22      348.69     24.79 o 
 -17   1   3     2284.67     2310.20     73.59 o 
 -15   1   3     1887.54     1914.18     54.61 o 
 -13   1   3     2879.43     3182.59     90.17 o 
 -11   1   3      881.78      884.16     21.61 o 
  -9   1   3       74.07       65.44      4.05 o 
  -7   1   3       89.29       92.14     11.48 o 
  -5   1   3    32821.32    33143.44    683.70 o 
  -3   1   3    20529.29    19967.45    534.54 o 
  -1   1   3    30878.47    29684.00    795.05 o 
   1   1   3    12026.17    12042.70    618.23 o 
   3   1   3     4122.19     4344.25    141.97 o 
   5   1   3     4465.14     4549.71    149.54 o 
   7   1   3     2538.63     2538.70     86.69 o 
   9   1   3     1396.07     1422.49     52.55 o 
  11   1   3     4580.04     4607.47    323.94 o 
  13   1   3     2000.24     2025.57     59.21 o 
  15   1   3      666.71      656.26     33.65 o 
  17   1   3      441.35      384.45     26.89 o 
  19   1   3      805.72      768.22     41.32 o 
  21   1   3      561.42      552.50     73.05 o 
 -24   2   3      127.12      116.72     28.93 o 
 -22   2   3        1.02        0.00     14.95 o 
 -20   2   3     1061.88      960.25    133.48 o 
 -18   2   3       21.54       18.21      9.53 o 
 -16   2   3     1092.07     1249.24     35.17 o 
 -14   2   3       99.34      112.46     20.47 o 
 -12   2   3      104.47      107.99      9.56 o 
 -10   2   3       19.45       15.11      5.31 o 
  -8   2   3     9318.37     9793.21    225.78 o 
  -6   2   3       42.79       48.30      3.91 o 
  -4   2   3       11.07       11.97      2.45 o 
  -2   2   3     4900.75     4698.79    108.40 o 
   0   2   3     7691.27     7006.61    189.38 o 
   2   2   3      244.37      257.75     12.67 o 
   4   2   3      493.10      477.60     19.48 o 
   6   2   3     1307.84     1330.53     70.26 o 
   8   2   3     1162.64     1180.84     60.90 o 
  10   2   3      897.80     1031.80     40.94 o 
  12   2   3      142.33      157.97     11.30 o 
  14   2   3       23.81       18.86      8.53 o 
  16   2   3      619.13      599.27     43.00 o 
  18   2   3      171.64      178.69     20.78 o 
  20   2   3      727.88      673.60     43.88 o 
 -23   3   3      347.79      291.49     27.56 o 
 -21   3   3     1013.29     1009.71     48.53 o 
 -19   3   3      406.70      387.24     22.01 o 
 -17   3   3     1635.03     1710.58     46.61 o 
 -15   3   3      179.85      199.53     14.19 o 
 -13   3   3      462.03      461.72     35.32 o 
 -11   3   3       55.02       46.78      6.32 o 
  -9   3   3    19847.47    22008.75    503.90 o 
  -7   3   3     3710.81     3784.97     89.36 o 
  -5   3   3     6082.66     6127.04    141.47 o 
  -3   3   3      796.41      938.60     24.43 o 
  -1   3   3    10658.25    10981.66    256.67 o 
   1   3   3     8023.84     7668.15    212.84 o 
   3   3   3    17692.04    18668.87    438.32 o 
   5   3   3     5455.53     5252.00    125.74 o 
   7   3   3     3351.11     3760.44     91.93 o 
   9   3   3      906.99      899.03     48.64 o 
  11   3   3      151.48      138.48     10.62 o 
  13   3   3      159.71      164.21     14.30 o 
  15   3   3     1436.41     1445.79     55.23 o 
  17   3   3     2668.73     2553.02    132.52 o 
  19   3   3      225.00      224.43     33.09 o 
  21   3   3      853.06      820.21     62.50 o 
 -22   4   3      853.44      758.48     58.35 o 
 -20   4   3      247.16      283.67     26.70 o 
 -18   4   3      731.77      738.74     25.81 o 
 -16   4   3      116.85      168.94     11.76 o 
 -14   4   3       73.33       83.94     13.96 o 
 -12   4   3     4230.90     4538.83    127.80 o 
 -10   4   3     3939.44     4297.42    109.92 o 
  -8   4   3      486.38      546.80     17.24 o 
  -6   4   3     7049.17     7441.50    172.66 o 
  -4   4   3     2809.83     2685.78     57.74 o 
  -2   4   3        8.65       28.26      4.52 o 
   0   4   3     4719.27     4527.59    107.95 o 
   2   4   3    12636.57    12788.17    265.97 o 
   4   4   3     3936.10     3652.83     88.75 o 
   6   4   3     2091.49     2053.35     52.02 o 
   8   4   3        8.89        5.61      4.58 o 
  10   4   3      232.67      249.78     11.02 o 
  12   4   3     1186.24     1287.89     37.89 o 
  14   4   3      395.94      409.36     20.73 o 
  16   4   3      978.26      928.96     34.95 o 
  18   4   3      513.21      558.99     36.48 o 
  20   4   3      158.51      193.90     50.83 o 
 -23   5   3        6.89        0.88     18.13 o 
 -21   5   3      371.08      335.00     23.39 o 
 -19   5   3      205.16      223.34     21.53 o 
 -17   5   3       36.05       46.79      9.77 o 
 -15   5   3        4.72       13.30     14.12 o 
 -13   5   3     2964.92     2964.00     73.93 o 
 -11   5   3      404.63      425.14     39.81 o 
  -9   5   3     2946.50     2844.12    111.21 o 
  -7   5   3      136.28      120.69     13.11 o 
  -5   5   3      326.15      324.02     13.50 o 
  -3   5   3     4807.63     4735.48    104.21 o 
  -1   5   3     7254.63     7366.81    174.11 o 
   1   5   3      182.16      128.29      7.29 o 
   3   5   3     6101.94     6135.93    129.47 o 
   5   5   3        3.03        4.55      6.23 o 
   7   5   3      310.62      299.62     11.58 o 
   9   5   3     1452.13     1415.81     34.56 o 
  11   5   3      126.30      146.03     13.49 o 
  13   5   3      976.39      940.41     36.03 o 
  15   5   3       28.21       24.99     14.80 o 
  17   5   3       93.87       47.39     16.29 o 
  19   5   3      278.38      280.38     47.96 o 
 -22   6   3      188.46      206.83     21.08 o 
 -20   6   3      333.07      349.31     19.10 o 
 -18   6   3      875.35      851.72     30.09 o 
 -16   6   3      948.08      982.48     31.63 o 
 -14   6   3     4382.74     4461.18    146.05 o 
 -12   6   3      190.35      256.70     35.32 o 
 -10   6   3      190.06      203.89     13.04 o 
  -8   6   3      238.00      213.54     10.63 o 
  -6   6   3     3372.93     3242.19     69.28 o 
  -4   6   3     6609.34     6417.22    134.98 o 
  -2   6   3    14342.75    15459.69    318.59 o 
   0   6   3     1500.27     1341.58     33.95 o 
   2   6   3     2167.62     2011.88     45.64 o 
   4   6   3      620.65      573.28     25.30 o 
   6   6   3     1828.65     1842.79     49.06 o 
   8   6   3     1657.02     1738.16     55.00 o 
  10   6   3      452.37      512.78     24.45 o 
  12   6   3     1462.06     1446.00     49.71 o 
  14   6   3      795.25      840.13     35.01 o 
  16   6   3      385.80      395.44     28.74 o 
  18   6   3      123.57       84.40     34.37 o 
 -21   7   3       18.93       32.46     15.62 o 
 -19   7   3       75.30       90.78     14.60 o 
 -17   7   3      121.45      131.55     14.57 o 
 -15   7   3      338.87      326.31     27.37 o 
 -13   7   3      152.41      160.35     12.97 o 
 -11   7   3      669.86      616.62     95.11 o 
  -9   7   3     1342.55     1185.55     38.78 o 
  -7   7   3        3.74        1.18      6.54 o 
  -5   7   3     3889.50     3546.44     85.29 o 
  -3   7   3      435.13      397.22     13.98 o 
  -1   7   3       57.12       81.66      6.97 o 
   1   7   3      887.11      893.29     23.84 o 
   3   7   3      433.67      458.61     20.21 o 
   5   7   3      728.22      775.72     26.05 o 
   7   7   3      659.36      608.92     26.31 o 
   9   7   3      319.99      296.08     18.96 o 
  11   7   3      330.61      360.71     22.44 o 
  13   7   3       13.89        0.00     11.86 o 
  15   7   3       25.36       22.75     12.93 o 
  17   7   3        1.28        0.00     16.52 o 
 -18   8   3      511.39      378.97     28.54 o 
 -16   8   3      150.95      168.83     32.21 o 
 -14   8   3      479.92      424.32     39.24 o 
 -12   8   3      653.84      596.08     40.01 o 
 -10   8   3      591.22      550.30     24.10 o 
  -8   8   3     2610.73     2312.66     70.40 o 
  -6   8   3      548.19      547.77     22.91 o 
  -4   8   3      224.75      189.24     11.29 o 
  -2   8   3     6107.24     6022.06    128.64 o 
   0   8   3     2741.00     2838.74     63.95 o 
   2   8   3     2948.77     2829.26     66.24 o 
   4   8   3     1262.11     1251.62     37.42 o 
   6   8   3       98.67      121.65     13.07 o 
   8   8   3     1498.88     1378.03     47.70 o 
  10   8   3      735.72      719.27     31.99 o 
  12   8   3      325.35      355.34     23.40 o 
  14   8   3      233.84      239.50     21.24 o 
  16   8   3      382.76      394.39     41.83 o 
 -17   9   3      363.76      380.00     28.94 o 
 -15   9   3        0.37        0.00     13.60 o 
 -13   9   3      304.95      238.58     22.42 o 
 -11   9   3       80.94      105.36     26.78 o 
  -9   9   3      109.58       80.41     23.82 o 
  -7   9   3      532.65      543.39     31.22 o 
  -5   9   3     2395.70     2260.14     84.98 o 
  -3   9   3        3.54        0.00      6.75 o 
  -1   9   3       15.50       22.20      6.92 o 
   1   9   3       15.02        8.88      6.59 o 
   3   9   3       11.24       20.14      8.27 o 
   5   9   3      110.44       79.57     12.39 o 
   7   9   3      147.43      145.25     19.17 o 
   9   9   3        0.68        0.00     11.34 o 
  11   9   3        2.42        0.00     12.15 o 
  13   9   3      133.27      108.20     17.82 o 
 -14  10   3       90.07      144.32     20.73 o 
 -12  10   3      500.53      428.94     30.47 o 
 -10  10   3      879.86      769.70     39.82 o 
  -8  10   3      267.14      252.34     22.13 o 
  -6  10   3     1253.94     1181.07     52.07 o 
  -4  10   3     1489.59     1408.18     58.54 o 
  -2  10   3       28.58       28.87     10.89 o 
   0  10   3      807.82      811.27     32.14 o 
   2  10   3     1428.20     1443.94     61.06 o 
   4  10   3     1106.58     1190.30     54.21 o 
   6  10   3     1472.65     1428.44     63.22 o 
   8  10   3        6.05        0.00     18.30 o 
  10  10   3       78.28       91.64     21.45 o 
  12  10   3       61.73       47.77     19.27 o 
 -11  11   3       51.11       25.32     15.77 o 
  -9  11   3       56.12       47.87     16.11 o 
  -7  11   3      126.24      144.83     39.16 o 
  -5  11   3       71.83       56.98     15.46 o 
  -3  11   3       62.61       66.26     15.83 o 
  -1  11   3      532.71      619.13     28.41 o 
   1  11   3      158.48      203.81     31.81 o 
   3  11   3       94.21       89.70     18.50 o 
   5  11   3       36.67       64.08     17.89 o 
   7  11   3       44.70       35.82     17.73 o 
   9  11   3       31.64       21.70     17.86 o 
  -8  12   3       86.31       62.94     17.65 o 
  -6  12   3      167.54      178.23     27.02 o 
  -4  12   3      147.77      160.37     22.06 o 
  -2  12   3      815.60      817.97     57.71 o 
   0  12   3      266.22      276.23     35.01 o 
   2  12   3       44.77       88.08     29.57 o 
   4  12   3       73.26      127.40     31.33 o 
 -24   0   4      153.44      138.43     31.33 o 
 -22   0   4     2017.17     2093.60    117.17 o 
 -20   0   4       71.13       98.95     25.58 o 
 -18   0   4     6797.70     6793.92    324.02 o 
 -16   0   4     6840.32     7192.28    339.37 o 
 -14   0   4     6990.40     7208.46    380.21 o 
 -12   0   4     1401.36     1316.06     90.72 o 
 -10   0   4     2414.64     2353.57    136.83 o 
  -8   0   4     3579.26     3717.89    306.12 o 
  -6   0   4    10689.82    10364.04    345.50 o 
  -4   0   4       46.39       40.06      6.23 o 
  -2   0   4     6753.96     5939.06    199.30 o 
   0   0   4      639.62      566.68     29.41 o 
   2   0   4       49.08       42.68      6.55 o 
   4   0   4     2647.49     2642.85    125.64 o 
   8   0   4    14005.91    15486.90    708.95 o 
  10   0   4     9828.82     9627.80    446.15 o 
  12   0   4     2449.29     2508.26    127.08 o 
  14   0   4     3231.44     3473.61    172.80 o 
  16   0   4       22.94       54.19     22.06 o 
  18   0   4      117.60       77.21     26.70 o 
  20   0   4     1584.10     1685.33    101.35 o 
 -23   1   4       51.79       42.68     18.70 o 
 -21   1   4       32.60       33.12     16.09 o 
 -19   1   4      602.99      528.51     31.08 o 
 -17   1   4      557.92      579.21     38.52 o 
 -15   1   4        2.14       64.86     12.01 o 
 -13   1   4      132.18       97.85     13.76 o 
 -11   1   4      398.23      369.50     23.89 o 
  -9   1   4      256.52      288.51     19.74 o 
  -7   1   4       59.73       43.46      4.95 o 
  -5   1   4     2830.14     2777.35     67.26 o 
  -3   1   4     3892.13     3291.12     90.50 o 
  -1   1   4     1183.31     1045.28     30.41 o 
   1   1   4     1113.58     1103.86     45.72 o 
   3   1   4     1677.71     1781.91     60.75 o 
   5   1   4     2942.86     3192.91    152.18 o 
   7   1   4     1474.94     1616.55     57.86 o 
   9   1   4       24.86       12.79     10.23 o 
  11   1   4     1018.66      951.31     39.67 o 
  13   1   4      700.66      722.40     34.39 o 
  15   1   4      252.73      216.76     20.06 o 
  17   1   4     2900.99     2774.23    102.79 o 
  19   1   4       13.11       10.26     22.78 o 
  21   1   4       33.38       20.14     27.49 o 
 -24   2   4       90.66       56.50     19.83 o 
 -22   2   4      416.22      396.21     30.13 o 
 -20   2   4     2019.21     2017.32     78.84 o 
 -18   2   4     2126.17     2094.04     96.07 o 
 -16   2   4      552.55      568.54     19.86 o 
 -14   2   4     8736.21     9029.09    210.74 o 
 -12   2   4     1056.74     1090.67     37.01 o 
 -10   2   4     2056.42     1964.01     48.63 o 
  -8   2   4     6561.25     6924.51    160.77 o 
  -6   2   4      260.13      331.82      9.46 o 
  -4   2   4       30.82       26.60      3.13 o 
  -2   2   4       16.83       15.79      2.72 o 
   0   2   4       32.96       46.33      4.78 o 
   2   2   4     5691.26     5747.64    156.39 o 
   4   2   4     5257.48     5099.16    238.18 o 
   6   2   4     8647.57     9309.06    303.03 o 
   8   2   4     1885.61     1735.95     62.26 o 
  10   2   4     1311.11     1204.04     47.07 o 
  12   2   4     2154.75     2097.86     76.94 o 
  14   2   4      503.57      520.48     39.00 o 
  16   2   4     1261.48     1341.65     79.29 o 
  18   2   4     1955.77     1962.68    109.82 o 
  20   2   4       57.73       86.08     26.25 o 
 -23   3   4      714.28      664.79     39.87 o 
 -21   3   4      171.87      176.18     21.30 o 
 -19   3   4      704.02      653.08     28.93 o 
 -17   3   4      251.75      269.52     22.57 o 
 -15   3   4      274.55      283.86     13.45 o 
 -13   3   4     1628.73     1743.77     78.75 o 
 -11   3   4     7875.00     8587.88    199.40 o 
  -9   3   4       74.40       74.40      7.64 o 
  -7   3   4     2942.96     3248.33     77.17 o 
  -5   3   4     3284.30     3422.42     80.42 o 
  -3   3   4     2326.71     2389.72     66.62 o 
  -1   3   4     2519.29     2343.58     82.26 o 
   1   3   4      859.99      778.89     30.88 o 
   3   3   4     4090.61     4180.46    143.88 o 
   5   3   4     1317.57     1234.75     37.55 o 
   7   3   4      298.40      253.92     17.08 o 
   9   3   4     1957.13     2049.28     73.40 o 
  11   3   4       12.48        8.43      9.55 o 
  13   3   4      842.30      865.72     31.49 o 
  15   3   4     1333.28     1415.90     59.33 o 
  17   3   4        5.35        0.00     25.42 o 
  19   3   4      480.78      533.71     40.57 o 
 -24   4   4      387.71      375.30     31.14 o 
 -22   4   4      512.99      532.04     34.83 o 
 -20   4   4      834.64      825.52     34.59 o 
 -18   4   4      205.37      229.76     14.22 o 
 -16   4   4     1127.64     1160.22     34.12 o 
 -14   4   4      401.35      416.20     16.93 o 
 -12   4   4     8040.06     8423.82    197.03 o 
 -10   4   4     4838.14     4730.23    112.03 o 
  -8   4   4       36.09       32.44      9.60 o 
  -6   4   4      173.53      136.77     11.07 o 
  -4   4   4      321.86      340.83     11.22 o 
  -2   4   4     1743.48     1814.49     52.02 o 
   0   4   4     5828.78     6639.34    157.10 o 
   2   4   4     1551.53     1517.93     38.72 o 
   4   4   4     1368.42     1317.77     34.68 o 
   6   4   4     3772.97     3831.66     93.92 o 
   8   4   4      469.47      464.94     18.65 o 
  10   4   4     1447.55     1461.58     46.22 o 
  12   4   4       86.19       82.20     10.70 o 
  14   4   4     1592.01     1683.93     53.38 o 
  16   4   4      250.87      282.46     41.08 o 
  18   4   4      786.01     1051.35     82.64 o 
 -23   5   4      125.20      102.75     21.91 o 
 -21   5   4      424.60      406.79     24.59 o 
 -19   5   4     1143.21     1120.83     35.51 o 
 -17   5   4      236.48      221.43     14.06 o 
 -15   5   4     7888.89     7969.05    221.02 o 
 -13   5   4      717.31      826.68     69.89 o 
 -11   5   4       42.47       54.04      7.07 o 
  -9   5   4     2169.56     2062.94     51.74 o 
  -7   5   4     2070.37     2137.27     52.97 o 
  -5   5   4      257.51      257.04     20.01 o 
  -3   5   4     4595.11     5357.83    128.16 o 
  -1   5   4      682.30      718.32     24.58 o 
   1   5   4      820.97      832.32     23.95 o 
   3   5   4     2520.13     2339.30     98.98 o 
   5   5   4      953.97     1026.31     34.94 o 
   7   5   4     3931.02     3770.70    110.21 o 
   9   5   4       83.81       52.29      7.82 o 
  11   5   4     3182.14     3306.40    115.65 o 
  13   5   4      614.91      695.83     36.23 o 
  15   5   4      906.58      909.77     43.99 o 
  17   5   4        5.33       12.63     29.73 o 
 -22   6   4        0.73        0.00     13.38 o 
 -20   6   4       40.56       36.28     11.61 o 
 -18   6   4       23.49       53.04     11.21 o 
 -16   6   4      925.27      941.36     30.38 o 
 -14   6   4     1373.45     1508.73     63.10 o 
 -12   6   4      884.87      837.93     26.05 o 
 -10   6   4       98.31       89.00      8.34 o 
  -8   6   4      601.21      537.10     21.42 o 
  -6   6   4      168.17      158.40     11.21 o 
  -4   6   4     1838.60     1948.88     60.45 o 
  -2   6   4      497.83      657.58     56.56 o 
   0   6   4      355.13      637.28     40.15 o 
   2   6   4      122.87      309.28     71.37 o 
   4   6   4        2.50       15.48      7.47 o 
   6   6   4     1203.33     1286.46     36.80 o 
   8   6   4      241.37      267.61     14.04 o 
  10   6   4      585.43      657.84     28.86 o 
  12   6   4      337.06      339.93     21.01 o 
  14   6   4        4.70       12.60     15.10 o 
  16   6   4       10.81       22.00     15.86 o 
  18   6   4       28.45       29.73     32.93 o 
 -21   7   4       43.01       38.67     13.89 o 
 -19   7   4      960.96      918.43     61.24 o 
 -17   7   4     1885.02     1874.87     60.23 o 
 -15   7   4     1940.41     1970.56     61.63 o 
 -13   7   4      110.97      144.16     12.85 o 
 -11   7   4     6579.02     6360.89    175.16 o 
  -9   7   4      953.37      868.56     30.57 o 
  -7   7   4      279.82      281.19     16.68 o 
  -5   7   4     2832.95     2918.42     71.82 o 
  -3   7   4      698.68      700.99     20.21 o 
  -1   7   4      253.48      230.75     10.52 o 
   1   7   4     1497.43     1597.24     49.38 o 
   3   7   4       68.53       64.51      7.95 o 
   5   7   4      688.74      699.75     24.11 o 
   7   7   4     2144.75     2237.40     69.21 o 
   9   7   4     1960.04     1936.19     62.26 o 
  11   7   4     2830.57     2869.30     87.61 o 
  13   7   4       18.52       26.91     12.84 o 
  15   7   4      455.62      393.71     29.95 o 
  17   7   4       90.85      110.04     22.20 o 
 -18   8   4       51.27       52.10     16.78 o 
 -16   8   4      278.44      190.48     16.60 o 
 -14   8   4       28.87       26.29     10.61 o 
 -12   8   4       10.18        7.34     11.61 o 
 -10   8   4       28.17       27.64     14.66 o 
  -8   8   4      613.09      595.24     39.84 o 
  -6   8   4      330.88      311.97     14.65 o 
  -4   8   4      183.35      187.66     11.96 o 
  -2   8   4       36.95       39.86      7.05 o 
   0   8   4       38.17       37.84      6.82 o 
   2   8   4       26.06       29.14      6.62 o 
   4   8   4      131.12      125.81     11.11 o 
   6   8   4      533.51      489.00     24.40 o 
   8   8   4      142.86      142.23     15.36 o 
  10   8   4        5.61        1.12     11.12 o 
  12   8   4        1.36        5.51     12.79 o 
  14   8   4       75.36       93.98     17.40 o 
 -17   9   4       35.15       33.70     16.33 o 
 -15   9   4      661.92      647.67     37.05 o 
 -13   9   4      820.21      874.47     56.51 o 
 -11   9   4      623.32      590.47     39.40 o 
  -9   9   4     1624.13     1638.07     52.63 o 
  -7   9   4     1182.67     1218.44     41.62 o 
  -5   9   4      840.39      839.81     27.11 o 
  -3   9   4      131.10      124.50     10.82 o 
  -1   9   4      499.49      536.88     27.87 o 
   1   9   4      746.50      764.69     23.29 o 
   3   9   4      704.58      768.56     27.14 o 
   5   9   4     1655.50     1594.97     54.30 o 
   7   9   4      941.65      941.52     37.73 o 
   9   9   4      119.41      109.45     16.23 o 
  11   9   4      213.82      247.10     21.58 o 
  13   9   4      300.04      296.26     26.69 o 
 -14  10   4      414.42      366.57     28.38 o 
 -12  10   4       47.10       55.76     22.54 o 
 -10  10   4       55.64       99.88     29.89 o 
  -8  10   4       78.11       80.35     16.13 o 
  -6  10   4      151.21      143.70     18.43 o 
  -4  10   4      311.93      303.89     26.98 o 
  -2  10   4        1.10        0.00     10.45 o 
   0  10   4       14.07       11.42     10.28 o 
   2  10   4      248.51      253.49     18.38 o 
   4  10   4      229.78      241.18     18.84 o 
   6  10   4        1.85       24.30     12.14 o 
   8  10   4      149.04      130.69     16.92 o 
  10  10   4       21.66       22.18     14.18 o 
 -11  11   4      199.67      231.30     23.80 o 
  -9  11   4      104.61       96.57     18.97 o 
  -7  11   4      108.28      129.42     19.29 o 
  -5  11   4      352.26      392.03     28.54 o 
  -3  11   4       38.95       36.74     14.75 o 
  -1  11   4        7.43        0.00     15.58 o 
   1  11   4      123.88      139.87     30.21 o 
   3  11   4      779.01      813.63     43.80 o 
   5  11   4      184.86      195.05     23.99 o 
   7  11   4      119.51      118.66     26.70 o 
  -8  12   4       32.65       28.00     15.81 o 
  -6  12   4      164.80      168.95     29.89 o 
  -4  12   4       19.92        0.00     15.58 o 
  -2  12   4      233.61      241.38     32.13 o 
   0  12   4      294.11      285.50     38.36 o 
   2  12   4       12.12        0.00     26.06 o 
   4  12   4      121.74      161.13     35.49 o 
 -25   1   5      574.05      560.45     38.49 o 
 -23   1   5       13.19        0.00     21.90 o 
 -21   1   5      678.01      676.52     37.52 o 
 -19   1   5      801.16      833.97     40.92 o 
 -17   1   5     3449.33     3445.67    121.23 o 
 -15   1   5     2161.60     2025.52     90.73 o 
 -13   1   5     9848.76    10183.14    277.82 o 
 -11   1   5     2585.81     2357.75     73.88 o 
  -9   1   5    18584.27    18500.98    435.55 o 
  -7   1   5    18796.20    18505.47    434.81 o 
  -5   1   5    27768.15    26901.19    630.67 o 
  -3   1   5    13813.61    12823.93    345.00 o 
  -1   1   5     1854.82     1494.99     56.21 o 
   1   1   5     1639.65     1423.57     49.10 o 
   3   1   5      334.42      444.23     19.03 o 
   5   1   5      267.60      248.22     14.29 o 
   7   1   5       69.09       44.32     13.83 o 
   9   1   5     3786.94     3566.97    173.76 o 
  11   1   5     1329.75     1175.52     67.22 o 
  13   1   5     1365.64     1202.75     51.01 o 
  15   1   5       11.10       13.85     16.12 o 
  17   1   5      654.26      700.74    185.99 o 
  19   1   5      335.93      374.58    171.20 o 
 -24   2   5      146.66      137.34     23.41 o 
 -22   2   5       15.88        0.00     15.91 o 
 -20   2   5     1210.51     1211.58     53.41 o 
 -18   2   5      334.46      345.01     24.86 o 
 -16   2   5      850.15      829.44     25.60 o 
 -14   2   5      964.27      765.70     47.80 o 
 -12   2   5      874.21      847.26     24.30 o 
 -10   2   5     1195.70     1182.38     31.14 o 
  -8   2   5     8585.75     8603.06    179.60 o 
  -6   2   5       18.54       48.71      5.79 o 
  -4   2   5     8225.83     7989.17    216.27 o 
  -2   2   5     2881.93     2577.24     71.93 o 
   0   2   5     2455.78     2495.46     69.95 o 
   2   2   5     2254.72     2615.57     84.80 o 
   4   2   5     1690.21     1723.48     60.21 o 
   6   2   5     3688.80     4134.92    197.42 o 
   8   2   5     1166.00     1061.86     41.69 o 
  10   2   5      616.11      647.88     52.35 o 
  12   2   5      390.63      448.52     26.92 o 
  14   2   5     2514.04     2468.85     92.40 o 
  16   2   5       17.96       42.14     18.69 o 
  18   2   5      490.56      487.58     82.88 o 
 -23   3   5      968.75      979.96     49.27 o 
 -21   3   5      493.58      504.83     32.61 o 
 -19   3   5        8.33       15.27     10.40 o 
 -17   3   5      560.79      544.22     20.26 o 
 -15   3   5     1371.85     1344.07     37.00 o 
 -13   3   5     3476.65     3349.29     81.36 o 
 -11   3   5    12707.88    13386.93    308.02 o 
  -9   3   5    18019.20    18079.61    414.88 o 
  -7   3   5     2365.56     1881.21     44.83 o 
  -5   3   5     3084.28     2653.38     86.49 o 
  -3   3   5     3506.81     3023.11    176.16 o 
  -1   3   5     2441.87     2315.86     64.91 o 
   1   3   5     2965.43     2794.98     78.06 o 
   3   3   5      485.49      456.33     17.21 o 
   5   3   5     2163.94     2131.12     77.94 o 
   7   3   5      104.56      113.52      9.15 o 
   9   3   5        4.74        8.25      7.07 o 
  11   3   5      172.88      203.04     19.74 o 
  13   3   5     2123.03     2066.84     78.35 o 
  15   3   5     1030.19     1009.06     47.52 o 
  17   3   5     1390.67     1341.46     69.86 o 
  19   3   5       19.08       42.04     41.72 o 
 -24   4   5      523.99      481.31     39.64 o 
 -22   4   5      139.69      144.56     21.87 o 
 -20   4   5      203.10      228.30     18.45 o 
 -18   4   5       77.85       95.49     13.11 o 
 -16   4   5     1144.97     1132.32     33.40 o 
 -14   4   5      133.24      131.70      9.83 o 
 -12   4   5     8822.33     8578.61    199.49 o 
 -10   4   5     7707.24     7675.49    185.04 o 
  -8   4   5     4147.29     4212.02     99.87 o 
  -6   4   5     6108.13     5947.03    138.58 o 
  -4   4   5     1227.52     1108.24     28.78 o 
  -2   4   5      202.53      108.47     14.71 o 
   0   4   5     4693.73     4624.90    158.73 o 
   2   4   5     2234.21     2192.10     90.34 o 
   4   4   5      930.77      882.37     31.84 o 
   6   4   5       14.17       14.95      7.33 o 
   8   4   5     1366.54     1386.34     43.46 o 
  10   4   5     2549.15     2596.45     96.73 o 
  12   4   5     1457.87     1262.52     76.89 o 
  14   4   5        6.79        2.93     13.37 o 
  16   4   5      850.74      806.46     67.46 o 
  18   4   5      178.74      125.96     43.96 o 
 -23   5   5       32.10       28.57     18.95 o 
 -21   5   5      124.83      117.03     16.29 o 
 -19   5   5      438.91      468.93     21.46 o 
 -17   5   5       55.78       71.62     10.43 o 
 -15   5   5      130.96      149.30     24.78 o 
 -13   5   5     1545.56     1452.42     48.66 o 
 -11   5   5     2126.49     2024.46     67.40 o 
  -9   5   5     1045.47      975.63     34.39 o 
  -7   5   5     3132.79     3038.70     89.72 o 
  -5   5   5     2974.60     2960.75     83.42 o 
  -3   5   5      177.87      113.01      8.98 o 
  -1   5   5      951.80      874.63     28.70 o 
   1   5   5      171.00      165.64     13.28 o 
   3   5   5      141.39      146.87     12.82 o 
   5   5   5      135.61      122.24     12.61 o 
   7   5   5       18.53       22.04      9.03 o 
   9   5   5      836.18      768.92     36.46 o 
  11   5   5      239.48      227.62     21.26 o 
  13   5   5       51.38       27.98     14.59 o 
  15   5   5      288.39      304.00     25.23 o 
  17   5   5       28.42       15.67     29.57 o 
 -22   6   5        3.66       27.12     14.53 o 
 -20   6   5      304.71      346.84     19.00 o 
 -18   6   5     1596.14     1453.15     42.49 o 
 -16   6   5     1114.40     1034.06     32.22 o 
 -14   6   5     2820.10     2736.93     80.54 o 
 -12   6   5     1041.67      989.26     34.15 o 
 -10   6   5      458.38      439.52     21.49 o 
  -8   6   5     8220.33     8236.28    223.39 o 
  -6   6   5    10498.50    11090.64    373.76 o 
  -4   6   5     4989.39     5033.13    138.46 o 
  -2   6   5     4989.31     5204.80    197.25 o 
   0   6   5      329.33      294.54     13.10 o 
   2   6   5      190.07      169.35     14.75 o 
   4   6   5      289.60      500.66    109.90 o 
   6   6   5       49.88       53.19     10.99 o 
   8   6   5     3141.73     3181.11    115.78 o 
  10   6   5      193.11      182.75     19.90 o 
  12   6   5      900.85      855.14     42.24 o 
  14   6   5       73.36       30.14     15.27 o 
  16   6   5      205.00      194.68     23.73 o 
 -21   7   5       55.38       51.67     14.44 o 
 -19   7   5       10.01       27.30     12.58 o 
 -17   7   5      507.38      526.60     25.55 o 
 -13   7   5       38.14       26.11      9.46 o 
 -11   7   5      316.90      294.61     32.93 o 
  -9   7   5       31.51       15.51      8.89 o 
  -7   7   5      838.96      834.73     30.35 o 
  -5   7   5      319.79      331.06     19.14 o 
  -3   7   5       82.65       86.01      8.36 o 
  -1   7   5        0.89        0.00      5.35 o 
   1   7   5       72.29       78.22      8.07 o 
   3   7   5        4.51        6.65      7.53 o 
   5   7   5        0.23        1.85      7.00 o 
   7   7   5      102.19      102.95     23.34 o 
   9   7   5        0.46        0.00     16.78 o 
  11   7   5      271.86      366.68     39.88 o 
  13   7   5       24.36       20.82     16.52 o 
  15   7   5       25.66       49.61     21.50 o 
 -18   8   5        7.04        4.77     11.73 o 
 -16   8   5      994.24      997.53     42.55 o 
 -14   8   5      432.24      430.79     29.81 o 
 -12   8   5     2054.23     1912.42     60.14 o 
 -10   8   5     5038.87     5012.64    140.97 o 
  -8   8   5     1356.09     1402.03     45.95 o 
  -6   8   5     1498.60     1547.72     42.41 o 
  -4   8   5     2812.82     2941.27     73.85 o 
  -2   8   5     1463.16     1480.60     36.91 o 
   0   8   5     1137.35     1159.16     32.36 o 
   2   8   5      221.37      237.94     13.95 o 
   4   8   5      168.93      195.62     13.50 o 
   6   8   5      476.93      464.27     24.37 o 
   8   8   5      350.46      382.04     22.86 o 
  10   8   5      180.16      152.39     17.80 o 
  12   8   5      242.78      249.84     25.91 o 
  14   8   5      330.14      339.46     30.66 o 
 -17   9   5      181.63      177.01     22.09 o 
 -15   9   5       18.57       16.88     14.84 o 
 -13   9   5      358.30      324.63     37.67 o 
 -11   9   5       21.88       22.59     17.47 o 
  -9   9   5        0.44       14.19      9.47 o 
  -7   9   5     1021.67     1047.06     37.69 o 
  -5   9   5      547.49      573.37     28.19 o 
  -3   9   5        0.39        0.00      7.56 o 
  -1   9   5       54.10       63.46      9.83 o 
   1   9   5       24.54       28.83      7.97 o 
   3   9   5       92.58       70.91     11.97 o 
   5   9   5      155.05      168.88     16.41 o 
   7   9   5        2.72        0.00     11.08 o 
   9   9   5      135.44      144.14     17.77 o 
  11   9   5        1.59        0.00     17.21 o 
 -14  10   5      123.02      109.76     20.21 o 
 -12  10   5     1703.02     1587.33     67.51 o 
 -10  10   5      489.81      514.48     32.65 o 
  -8  10   5     1618.45     1674.99     69.10 o 
  -6  10   5      507.29      510.03     38.68 o 
  -4  10   5      457.43      498.45     25.22 o 
  -2  10   5      254.39      277.46     18.94 o 
   0  10   5      109.12      130.49     12.67 o 
   2  10   5     1200.82     1147.22     51.63 o 
   4  10   5      255.80      260.65     24.32 o 
   6  10   5      208.01      204.18     18.85 o 
   8  10   5        2.08       13.04     13.40 o 
  10  10   5      134.07      159.72     19.69 o 
 -11  11   5      131.01      123.85     20.74 o 
  -9  11   5      728.87      728.85     52.51 o 
  -7  11   5       86.85      106.29     18.96 o 
  -5  11   5      327.14      304.54     25.60 o 
  -3  11   5      100.05      124.73     15.65 o 
  -1  11   5      409.15      417.27     23.99 o 
   1  11   5      298.46      379.17     43.00 o 
   3  11   5        1.72        0.00     24.94 o 
   5  11   5      147.54      147.14     23.12 o 
   7  11   5       14.91        7.44     17.62 o 
  -6  12   5      219.88      241.58     25.16 o 
  -4  12   5      142.49      149.92     21.97 o 
   0  12   5      213.68      209.41     38.52 o 
   2  12   5       10.11        0.00     26.38 o 
 -24   0   6       11.47        0.96     26.38 o 
 -22   0   6     1822.78     1900.02    109.34 o 
 -20   0   6      380.08      447.91     42.04 o 
 -18   0   6     2083.36     2132.28    113.66 o 
 -16   0   6     1690.25     1667.91     90.16 o 
 -14   0   6       29.10       38.79      8.67 o 
 -12   0   6     2953.64     3390.22    209.25 o 
 -10   0   6     8272.24     8485.20    285.31 o 
  -8   0   6     5055.35     4978.51    168.83 o 
  -6   0   6    11603.15    12003.83    401.42 o 
  -4   0   6    29918.83    29388.01   1366.91 o 
  -2   0   6     6613.80     6081.53    205.57 o 
   0   0   6    54253.53    55860.72   2530.16 o 
   2   0   6      172.31       66.02      9.91 o 
   4   0   6     2545.61     2152.26    105.02 o 
   6   0   6    15468.19    16645.04    761.22 o 
   8   0   6     3425.51     3574.32    172.80 o 
  10   0   6      877.88      943.13     57.55 o 
  12   0   6     5975.26     6501.39    310.59 o 
  14   0   6     1380.53     1377.78     86.32 o 
  16   0   6      378.79      521.28     61.22 o 
  18   0   6      626.09     1033.77    103.27 o 
 -25   1   6       80.03      103.20     22.51 o 
 -23   1   6      342.32      301.70     48.04 o 
 -21   1   6        9.67        6.88     15.43 o 
 -19   1   6        6.21       12.61     13.67 o 
 -15   1   6        2.14       19.19      7.59 o 
 -13   1   6       41.31       28.29     12.31 o 
 -11   1   6      870.99      859.86     24.36 o 
  -9   1   6     2586.47     2573.50     63.70 o 
  -7   1   6     1761.53     1769.51     44.71 o 
  -5   1   6     7265.05     7012.89    187.95 o 
  -3   1   6      103.20       74.04      6.33 o 
  -1   1   6     1116.80     1139.36     34.17 o 
   1   1   6     5649.63     6175.21    201.31 o 
   3   1   6     4790.10     5623.94    188.55 o 
   5   1   6     2511.28     2885.45     98.17 o 
   7   1   6       32.86       23.99      8.41 o 
   9   1   6       58.55       63.39     13.03 o 
  11   1   6       20.83        6.24     13.91 o 
  13   1   6      676.93      733.02     39.33 o 
  15   1   6      536.77      586.38     39.88 o 
  17   1   6      170.69      232.79     39.35 o 
  19   1   6        4.32        0.00     65.70 o 
 -24   2   6      237.24      258.03     27.53 o 
 -22   2   6      606.11      570.61     34.41 o 
 -20   2   6       41.31       38.68     15.49 o 
 -18   2   6     1294.43     1365.06     55.88 o 
 -16   2   6       27.52       27.85      9.07 o 
 -14   2   6     1027.03      921.39     31.78 o 
 -12   2   6     2051.92     2016.76     59.91 o 
 -10   2   6      169.04      164.10     10.73 o 
  -8   2   6      943.66      816.26     22.69 o 
  -6   2   6     8926.46     9094.96    215.69 o 
  -4   2   6    13616.00    13905.59    374.75 o 
  -2   2   6    15771.15    15666.73    420.31 o 
   0   2   6     8618.98     7674.29    208.79 o 
   2   2   6    15743.22    16097.78    518.88 o 
   4   2   6    14169.88    15199.82    490.96 o 
   6   2   6       22.14       34.13     22.94 o 
   8   2   6     4479.16     4684.22    157.66 o 
  10   2   6      702.89      776.97     36.31 o 
  12   2   6       31.91       50.19     22.38 o 
  14   2   6     2226.13     2299.49    127.40 o 
  16   2   6      548.09      679.38     64.26 o 
  18   2   6       70.89       68.26     47.48 o 
 -23   3   6      341.36      303.18     28.10 o 
 -21   3   6      156.25      211.66     27.02 o 
 -19   3   6      519.42      514.43     24.32 o 
 -17   3   6      678.94      623.25     22.04 o 
 -15   3   6      989.57      995.71     29.24 o 
 -13   3   6      453.10      449.21     24.20 o 
 -11   3   6      737.38      774.21     22.95 o 
  -9   3   6     2208.47     2188.81     48.44 o 
  -7   3   6      281.70      256.95     10.41 o 
  -5   3   6     1357.91     1016.92     31.53 o 
  -3   3   6      853.71      655.29     21.57 o 
  -1   3   6    10263.24    10340.60    279.58 o 
   1   3   6     7704.41     7668.44    208.34 o 
   3   3   6     4540.05     4474.78    123.60 o 
   5   3   6      832.48      828.23     28.13 o 
   7   3   6     1148.34     1204.83     39.27 o 
   9   3   6     1095.13     1056.95     45.82 o 
  11   3   6     2561.66     2532.08    132.20 o 
  13   3   6       57.58       70.25     15.70 o 
  15   3   6      686.58      669.31     56.91 o 
  17   3   6       26.13       29.57     36.77 o 
 -24   4   6      345.33      301.30     28.94 o 
 -22   4   6      279.73      311.35     26.87 o 
 -20   4   6      478.99      435.02     23.77 o 
 -18   4   6       21.77       36.92      8.75 o 
 -16   4   6      482.57      464.81     18.53 o 
 -14   4   6     2183.31     2087.18     53.66 o 
 -12   4   6      842.71      814.80     24.62 o 
 -10   4   6      655.50      552.10     18.08 o 
  -8   4   6     3194.18     3263.76     78.46 o 
  -6   4   6       37.28       16.89      4.16 o 
  -4   4   6     2005.43     1753.60     69.46 o 
  -2   4   6     6733.70     6554.86    223.42 o 
   0   4   6     5737.78     5613.13    192.29 o 
   2   4   6     8429.24     8211.64    278.34 o 
   4   4   6     2265.13     2176.30     80.45 o 
   6   4   6     3348.75     3580.49    127.76 o 
   8   4   6      516.80      496.64     27.85 o 
  10   4   6      749.96      805.19     39.28 o 
  12   4   6      599.06      636.86     52.75 o 
  14   4   6      727.79      773.42     40.24 o 
  16   4   6      114.17      125.01     35.49 o 
 -23   5   6      182.75      187.98     23.76 o 
 -21   5   6      243.29      315.12     21.70 o 
 -19   5   6      189.41      196.37     13.94 o 
 -17   5   6     1854.58     1932.55     55.40 o 
 -15   5   6      186.07      180.35     11.84 o 
 -13   5   6      158.06      132.58      9.84 o 
 -11   5   6     1172.17     1134.11     31.76 o 
  -9   5   6     1031.03      935.71     31.89 o 
  -7   5   6     2351.87     2307.96     90.46 o 
  -5   5   6     3614.84     3501.27    139.26 o 
  -3   5   6     6702.43     6676.51    228.17 o 
  -1   5   6     6573.01     5649.38    194.80 o 
   1   5   6     5817.89     5504.93    189.35 o 
   3   5   6     4551.07     4377.37    342.97 o 
   5   5   6       46.34       46.58     11.03 o 
   7   5   6     3227.46     3400.40    122.98 o 
   9   5   6     2185.73     2460.60    145.23 o 
  11   5   6       65.20      102.95     26.86 o 
  13   5   6      298.72      311.10     25.70 o 
  15   5   6      345.45      331.24     27.66 o 
 -22   6   6       51.49       57.49     17.89 o 
 -20   6   6       18.71       27.26     12.06 o 
 -18   6   6      273.83      280.43     18.40 o 
 -16   6   6     1124.79     1018.92     36.64 o 
 -14   6   6      785.80      865.73     44.02 o 
 -12   6   6      186.23      204.65     13.99 o 
 -10   6   6      288.07      264.18     19.84 o 
  -8   6   6      270.95      237.85     14.45 o 
  -6   6   6     1205.52     1181.70     38.78 o 
  -4   6   6      982.72      999.24     37.94 o 
  -2   6   6      644.72      539.76     77.45 o 
   0   6   6      195.41      174.02     15.37 o 
   2   6   6      271.44      308.52     40.76 o 
   4   6   6       96.08      119.71     14.95 o 
   6   6   6      493.14      474.69     28.16 o 
   8   6   6     1310.89     1268.37     53.97 o 
  10   6   6       14.99        2.12     13.39 o 
  12   6   6        0.47        0.00     14.20 o 
  14   6   6       34.19       38.97     37.01 o 
  16   6   6       26.48       54.54     20.33 o 
 -21   7   6      364.01      369.37     22.90 o 
 -19   7   6      857.25      938.02     45.74 o 
 -17   7   6      144.98      200.21     16.43 o 
 -15   7   6      277.03      279.40     17.88 o 
 -13   7   6      588.85      549.69     24.30 o 
 -11   7   6       42.64       42.58      9.52 o 
  -9   7   6      312.87      294.13     17.02 o 
  -7   7   6     3248.85     3205.15     92.61 o 
  -5   7   6     4185.65     4364.84    122.71 o 
  -3   7   6     6156.23     6280.12    240.38 o 
  -1   7   6     2884.98     2730.59    103.74 o 
   1   7   6     1752.76     1754.92     68.76 o 
   3   7   6     1700.23     1685.09     66.38 o 
   5   7   6     3436.42     3245.32    118.29 o 
   7   7   6     1284.97     1239.04     53.62 o 
   9   7   6      404.21      481.42     39.00 o 
  11   7   6     1477.76     1630.23     80.41 o 
  13   7   6       10.04       30.01     30.37 o 
  15   7   6       25.80       24.83     20.01 o 
 -18   8   6        2.77        0.00     11.67 o 
 -16   8   6      156.89      157.52     16.09 o 
 -14   8   6      101.15      110.36     13.45 o 
 -12   8   6        0.78       14.09      9.58 o 
 -10   8   6       76.66      102.66     12.58 o 
  -8   8   6       27.62       29.42      9.96 o 
  -6   8   6        0.03        3.99     13.07 o 
  -4   8   6        1.63        2.15      8.66 o 
  -2   8   6      106.18      128.99     12.93 o 
   0   8   6       62.51       52.58     13.49 o 
   2   8   6        7.63        0.00     14.79 o 
   4   8   6       51.51       44.35     11.62 o 
   6   8   6       64.12       56.65     15.88 o 
   8   8   6       10.04       10.55     14.86 o 
  10   8   6        4.71        8.07     16.84 o 
  12   8   6       65.91       71.56     20.42 o 
 -17   9   6        1.90        1.25     11.80 o 
 -15   9   6      223.66      241.91     24.28 o 
 -13   9   6      319.35      316.48     23.62 o 
 -11   9   6      898.36      803.57     44.65 o 
  -9   9   6      284.98      244.27     17.24 o 
  -7   9   6      382.96      355.54     20.49 o 
  -5   9   6      531.36      529.59     21.86 o 
  -3   9   6     1131.20     1196.35     36.61 o 
  -1   9   6     2534.63     2686.56     69.52 o 
   1   9   6     1350.45     1341.21     47.27 o 
   3   9   6     3782.50     3865.17    113.29 o 
   5   9   6      210.99      230.13     23.66 o 
   7   9   6      593.51      652.98     38.02 o 
   9   9   6       92.68       97.02     22.04 o 
  11   9   6       38.41       46.03     19.95 o 
 -14  10   6      125.47      115.51     19.85 o 
 -12  10   6        0.54       28.01     15.36 o 
 -10  10   6       19.93        9.99     14.58 o 
  -8  10   6      294.86      304.21     19.90 o 
  -6  10   6       21.71       20.73     13.99 o 
  -4  10   6      318.66      344.29     18.20 o 
  -2  10   6       76.99      103.45     12.39 o 
   0  10   6      484.78      454.71     29.26 o 
   2  10   6      310.06      305.20     27.46 o 
   4  10   6       21.71       13.09     16.01 o 
   6  10   6       48.07       37.21     23.82 o 
   8  10   6      277.33      332.62     72.17 o 
 -11  11   6      173.07      177.77     22.87 o 
  -9  11   6      265.75      222.43     25.34 o 
  -7  11   6       98.28      100.60     20.70 o 
  -5  11   6      428.88      427.57     30.83 o 
  -3  11   6       81.22       83.82     15.15 o 
  -1  11   6      899.03      993.53     50.98 o 
   1  11   6      583.01      657.48     56.27 o 
   3  11   6      144.95       86.80     33.09 o 
   5  11   6      211.80      235.95     26.60 o 
  -4  12   6      317.21      306.59     28.15 o 
  -2  12   6      164.29      188.77     32.05 o 
 -25   1   7      196.04      179.43     25.54 o 
 -23   1   7      110.15      126.16     22.09 o 
 -21   1   7     1442.80     1448.79     61.66 o 
 -19   1   7     3346.55     3300.78    118.57 o 
 -17   1   7     2955.83     3025.92    108.00 o 
 -15   1   7     1486.30     1373.38     43.96 o 
 -13   1   7     3419.46     3268.18    108.10 o 
 -11   1   7      784.84      582.89     18.27 o 
  -9   1   7     1430.99     1314.54     34.70 o 
  -7   1   7     3255.84     3137.01     76.87 o 
  -5   1   7      152.51      156.85      7.80 o 
  -3   1   7     5590.56     6018.29    164.95 o 
  -1   1   7      721.92      734.14     27.72 o 
   1   1   7     2296.93     2247.48     87.28 o 
   3   1   7     1522.06     1554.93    171.52 o 
   5   1   7     7387.51     7208.61    236.63 o 
   7   1   7     1734.34     1744.33     63.74 o 
   9   1   7    11896.89    11393.12    373.06 o 
  11   1   7       49.22       54.14     21.58 o 
  13   1   7     1310.44     1464.11     61.83 o 
  15   1   7      252.11      390.48     33.28 o 
  17   1   7      807.87     1486.93    191.18 o 
 -24   2   7      316.00      316.72     28.95 o 
 -22   2   7       65.28       65.01     18.42 o 
 -20   2   7        0.75       12.58     14.17 o 
 -18   2   7      394.26      486.97     38.36 o 
 -16   2   7     1098.03     1095.43     37.81 o 
 -14   2   7      303.39      320.03     20.53 o 
 -12   2   7      966.91     1009.94     55.99 o 
 -10   2   7       36.34       24.41      5.95 o 
  -8   2   7      309.44      273.77     10.89 o 
  -6   2   7      886.72      766.58     21.95 o 
  -4   2   7       24.53       18.14      5.48 o 
  -2   2   7        1.24        2.30      6.28 o 
   0   2   7       27.25       13.18      4.90 o 
   2   2   7     1718.44     1948.36     57.26 o 
   4   2   7     1492.66     1249.98     55.41 o 
   6   2   7     1467.71     1349.41     51.06 o 
   8   2   7       36.05       26.74     10.17 o 
  10   2   7      103.87       96.17     15.41 o 
  12   2   7       10.16       25.98     15.03 o 
  14   2   7     1266.44     1436.82    103.11 o 
  16   2   7       13.06       29.09     34.21 o 
 -23   3   7     1152.71     1186.57     56.01 o 
 -21   3   7      159.61      167.34     25.74 o 
 -19   3   7        8.96        2.35      9.79 o 
 -17   3   7     2232.28     2167.08     83.97 o 
 -15   3   7     4465.03     4485.32    126.99 o 
 -13   3   7     1836.95     1795.77     55.00 o 
 -11   3   7     3450.71     3220.70     91.96 o 
  -9   3   7       66.82       57.26      5.47 o 
  -7   3   7      327.77      346.57     12.51 o 
  -5   3   7      335.74      349.78     14.42 o 
  -3   3   7      947.73      901.50     28.74 o 
  -1   3   7     4840.11     4928.60    136.17 o 
   1   3   7     4214.76     4273.97    118.74 o 
   3   3   7      425.18      391.53     21.90 o 
   5   3   7     4606.49     4720.98    132.34 o 
   7   3   7     1403.51     1452.25     58.96 o 
   9   3   7      149.12      135.32     17.28 o 
  11   3   7     3432.96     3393.28    124.91 o 
  13   3   7     2172.48     2295.49     90.42 o 
  15   3   7      181.63      204.61     38.52 o 
  17   3   7      408.23      475.40     56.91 o 
 -24   4   7      221.00      179.36     36.45 o 
 -22   4   7      118.79      128.71     38.20 o 
 -20   4   7     1145.37     1129.40     41.94 o 
 -18   4   7      274.93      266.78     14.67 o 
 -16   4   7      611.85      621.18     27.92 o 
 -14   4   7     1901.56     1830.48     48.17 o 
 -12   4   7     3505.62     3531.99     87.46 o 
 -10   4   7     1219.09     1127.45     31.05 o 
  -8   4   7      171.03      195.06     13.05 o 
  -6   4   7       49.05       59.30     10.00 o 
  -4   4   7      279.92      264.95     17.46 o 
  -2   4   7     2223.39     2094.13     77.06 o 
   0   4   7     1797.80     1548.27    103.19 o 
   2   4   7     3245.77     2943.48    105.87 o 
   4   4   7      290.09      250.17     28.45 o 
   6   4   7      602.74      541.40     30.13 o 
   8   4   7      570.76      551.28     37.97 o 
  10   4   7     2052.33     2137.44     83.83 o 
  12   4   7     1041.97     1075.49     72.25 o 
  14   4   7      226.38      204.45     38.20 o 
  16   4   7      165.72      195.18     41.24 o 
 -23   5   7       90.71      107.53     21.21 o 
 -21   5   7      176.06      195.54     18.28 o 
 -19   5   7     1219.99     1286.60     58.93 o 
 -17   5   7        6.24        0.00      8.16 o 
 -15   5   7      223.87      202.38     14.44 o 
 -13   5   7      636.37      627.96     30.61 o 
 -11   5   7      229.86      218.69     13.66 o 
  -9   5   7      948.36      947.46     32.41 o 
  -7   5   7       70.20       56.07     14.57 o 
  -5   5   7      159.06      167.56     29.25 o 
  -3   5   7       15.93       17.38      8.91 o 
  -1   5   7      187.78      152.97     14.52 o 
   1   5   7      559.52      485.87     38.52 o 
   3   5   7     3247.53     3232.21    116.45 o 
   5   5   7      169.93      152.03     16.42 o 
   7   5   7     1266.67     1236.05     53.18 o 
   9   5   7      577.36      638.90     35.47 o 
  11   5   7      218.22      293.97     37.09 o 
  13   5   7      113.24      125.39     20.43 o 
  15   5   7      417.76      411.96     32.02 o 
 -22   6   7       48.01       44.28     17.46 o 
 -20   6   7     1612.51     1591.94     53.28 o 
 -18   6   7      948.11      911.38     34.54 o 
 -16   6   7     2535.71     2533.18     76.22 o 
 -14   6   7      725.97      714.94     27.83 o 
 -12   6   7      108.33      134.76     12.54 o 
 -10   6   7     1066.37     1016.42     40.11 o 
  -8   6   7      521.64      584.39     24.06 o 
  -6   6   7     1332.97     1305.32     56.72 o 
  -4   6   7      673.58      662.32     33.08 o 
  -2   6   7      842.22      780.17     57.63 o 
   0   6   7       47.29       48.81     20.06 o 
   2   6   7      347.18      311.06     21.64 o 
   4   6   7     1090.24     1070.63     47.24 o 
   6   6   7     3592.04     3409.39    124.31 o 
   8   6   7     2852.37     2766.86    104.31 o 
  10   6   7     1325.77     1322.79     83.60 o 
  12   6   7       29.97       17.14     16.44 o 
  14   6   7      114.36      102.51     20.76 o 
 -21   7   7       68.75      108.27     15.93 o 
 -19   7   7       46.49       41.27     12.64 o 
 -17   7   7      143.52      142.33     14.79 o 
 -15   7   7       18.02       19.93      9.91 o 
 -13   7   7      103.02      111.12     12.59 o 
 -11   7   7       67.70       70.76     11.12 o 
  -9   7   7       29.39       21.68     10.65 o 
  -7   7   7      187.39      207.50     17.70 o 
  -5   7   7       31.40       28.32      9.59 o 
  -3   7   7       97.38      113.76     24.94 o 
  -1   7   7       28.31       47.54     12.33 o 
   1   7   7      174.35      182.12     18.19 o 
   3   7   7      377.27      391.56     26.00 o 
   5   7   7      840.75      845.69     64.34 o 
   7   7   7        0.09        0.00     12.15 o 
   9   7   7      428.16      538.65     34.38 o 
  11   7   7        1.61       12.15     20.06 o 
  13   7   7      145.50      148.44     23.88 o 
 -18   8   7      406.30      379.30     22.75 o 
 -16   8   7     1040.26     1118.78     40.81 o 
 -14   8   7      700.19      787.87     31.82 o 
 -12   8   7      811.47      981.59     36.42 o 
 -10   8   7      783.14      794.14     34.59 o 
  -8   8   7      129.83      129.84     13.64 o 
  -6   8   7      335.24      380.22     21.03 o 
  -4   8   7      117.14      133.60     13.64 o 
  -2   8   7       16.54       16.25     13.14 o 
   0   8   7      478.53      443.36     28.87 o 
   2   8   7     1970.76     2044.54     80.60 o 
   4   8   7      287.04      252.83     22.12 o 
   6   8   7     1902.68     2084.19    149.54 o 
   8   8   7      113.17      114.51     20.74 o 
  10   8   7      281.93      247.74     26.52 o 
  12   8   7     1179.44     1256.18     59.55 o 
 -17   9   7       12.78        7.76     12.06 o 
 -15   9   7      152.92      185.20     17.18 o 
 -13   9   7       27.47       34.29     11.86 o 
 -11   9   7       49.85       31.22     11.52 o 
  -9   9   7      104.87      127.95     14.43 o 
  -7   9   7       26.57       17.70     10.80 o 
  -5   9   7      277.77      285.38     19.00 o 
  -3   9   7        3.04        0.00     10.33 o 
  -1   9   7       69.56       63.14     17.66 o 
   1   9   7       28.99       33.44     12.77 o 
   3   9   7      201.22      232.75     19.12 o 
   5   9   7       86.81       75.25     18.63 o 
   7   9   7       90.02       75.76     20.17 o 
   9   9   7       59.64       39.64     19.72 o 
 -14  10   7      507.14      517.73     38.76 o 
 -12  10   7      851.18      980.40     38.97 o 
 -10  10   7       51.45      101.80     32.02 o 
  -8  10   7       47.83       36.32     15.63 o 
  -6  10   7       38.54       54.80     13.35 o 
  -4  10   7        2.26        8.38     10.31 o 
  -2  10   7      321.29      398.53     24.71 o 
   0  10   7      299.39      312.76     22.13 o 
   2  10   7      278.67      283.78     21.26 o 
   4  10   7      590.89      603.98     37.63 o 
   6  10   7      115.18       80.29     20.83 o 
  -9  11   7      250.95      250.57     24.73 o 
  -7  11   7       76.85       73.28     27.49 o 
  -5  11   7       28.30        2.63     15.46 o 
  -3  11   7      268.45      272.98     18.41 o 
  -1  11   7      109.15       92.80     17.55 o 
   1  11   7      363.39      398.01     58.11 o 
   3  11   7       40.55       17.10     19.05 o 
 -24   0   8       14.50       23.18     28.45 o 
 -22   0   8     1007.86      904.93     65.54 o 
 -20   0   8      224.59      217.24     29.73 o 
 -18   0   8     1361.82     1249.41     74.33 o 
 -16   0   8      502.21      475.24     38.20 o 
 -14   0   8      306.13      284.58     18.10 o 
 -12   0   8     6182.66     5764.42    197.35 o 
 -10   0   8    14442.96    14536.72    485.96 o 
  -8   0   8    21266.24    21366.63    710.62 o 
  -6   0   8    18252.34    17356.17    579.51 o 
  -4   0   8     5667.16     4563.68    156.64 o 
  -2   0   8     4994.78     4535.00    156.22 o 
   0   0   8      970.04      902.05     49.07 o 
   2   0   8       18.82       59.79     11.67 o 
   4   0   8     1469.68     1399.04     73.37 o 
   6   0   8     3928.38     3793.64    182.55 o 
   8   0   8     1464.35     1479.44     81.53 o 
  10   0   8       13.58       54.35     20.14 o 
  12   0   8     1105.43     1036.97     66.34 o 
  14   0   8      226.17      232.11     35.97 o 
  16   0   8      277.50      285.02     47.80 o 
 -25   1   8       31.15        9.27     26.70 o 
 -23   1   8      136.45      148.02     23.17 o 
 -21   1   8       17.94       31.89     16.62 o 
 -19   1   8       72.38       76.75     18.70 o 
 -17   1   8       58.23       74.17     14.64 o 
 -15   1   8      784.58      813.02     29.55 o 
 -13   1   8      101.85      106.64      9.56 o 
 -11   1   8       42.29       58.66      6.04 o 
  -9   1   8     1080.10      990.26     27.83 o 
  -7   1   8      774.30      699.11     21.28 o 
  -5   1   8     5614.93     5441.93    130.85 o 
  -3   1   8     2017.46     2177.01     62.85 o 
  -1   1   8        7.04       12.79      5.95 o 
   1   1   8     1022.30     1057.91     37.87 o 
   3   1   8        6.69        0.00      6.55 o 
   5   1   8      159.05      176.64     14.04 o 
   7   1   8     1072.42     1005.55     42.02 o 
   9   1   8     1236.94     1246.81     50.97 o 
  11   1   8      619.57      532.34     30.71 o 
  13   1   8       11.43        1.92     17.90 o 
  15   1   8        2.22        0.00     23.66 o 
 -24   2   8        9.09        8.62     19.16 o 
 -22   2   8       38.04       59.42     18.30 o 
 -20   2   8      211.64      204.93     21.39 o 
 -18   2   8      322.30      365.06     24.86 o 
 -16   2   8     1000.40      912.74     32.72 o 
 -14   2   8     6168.92     5700.65    158.74 o 
 -12   2   8     3763.00     3533.80    100.73 o 
 -10   2   8     5436.85     4782.24    116.14 o 
  -8   2   8     8911.17     8273.92    197.49 o 
  -6   2   8     6096.81     5662.11    136.16 o 
  -4   2   8    17071.31    16478.63    444.28 o 
  -2   2   8      811.32      566.76     20.75 o 
   0   2   8     4044.94     3503.83     98.42 o 
   2   2   8      619.33      640.37     35.15 o 
   4   2   8      428.54      407.81     18.51 o 
   6   2   8       60.27       59.85     11.01 o 
   8   2   8      928.79      902.42     39.40 o 
  10   2   8      591.17      530.90     30.33 o 
  12   2   8      599.02      534.55     47.96 o 
  14   2   8      209.17      177.92     35.33 o 
  16   2   8      540.89      544.78     58.99 o 
 -23   3   8      111.06      109.69     21.31 o 
 -21   3   8        1.00       10.97     14.50 o 
 -19   3   8        9.09        0.00     13.11 o 
 -17   3   8       98.66       90.46     13.22 o 
 -15   3   8      700.58      669.68     26.72 o 
 -13   3   8     1735.23     1654.46     51.51 o 
 -11   3   8     2286.19     2143.78     63.64 o 
  -9   3   8     6539.24     6178.30    173.66 o 
  -7   3   8      768.31      650.38     64.79 o 
  -5   3   8      595.36      450.11     21.32 o 
  -3   3   8     4310.21     3586.33    377.41 o 
  -1   3   8     2303.77     2082.11     77.12 o 
   1   3   8       87.27       64.59     11.25 o 
   3   3   8     5821.16     5654.40    247.37 o 
   5   3   8     2070.84     2007.90    127.00 o 
   7   3   8      116.38      101.64     16.13 o 
   9   3   8      260.39      260.14     22.93 o 
  11   3   8      370.43      338.35     26.66 o 
  13   3   8      346.79      289.10     26.42 o 
  15   3   8      631.13      651.56     61.86 o 
 -22   4   8      330.67      311.21     59.07 o 
 -20   4   8      121.60      132.78     21.95 o 
 -18   4   8       45.95       24.52     10.97 o 
 -16   4   8     1046.28      902.43     33.62 o 
 -14   4   8     1054.04     1074.19     37.04 o 
 -12   4   8     4700.38     4417.27    135.29 o 
 -10   4   8     2218.05     2101.25     78.83 o 
  -8   4   8     5792.06     5499.56    190.77 o 
  -6   4   8      293.29      224.70     17.01 o 
  -4   4   8     2322.10     2072.89     77.39 o 
  -2   4   8     1369.30     1317.35     52.84 o 
   0   4   8     2184.71     1916.38     72.51 o 
   2   4   8      832.83      795.92     48.92 o 
   4   4   8     1795.18     1783.22    122.85 o 
   6   4   8     2567.02     2633.23     98.42 o 
   8   4   8      622.75      576.73     33.78 o 
  10   4   8      412.35      358.08     27.13 o 
  12   4   8      436.06      405.10     30.10 o 
  14   4   8      526.37      490.43     51.31 o 
 -23   5   8        4.76        0.00     21.42 o 
 -21   5   8       34.44       54.61     15.99 o 
 -19   5   8      303.77      285.39     18.17 o 
 -17   5   8      342.91      297.44     17.77 o 
 -15   5   8      395.77      363.13     19.34 o 
 -13   5   8     1953.48     1838.28     56.81 o 
 -11   5   8     3924.07     3853.84    171.44 o 
  -9   5   8     2516.53     2334.66     87.29 o 
  -7   5   8     4695.13     4616.35    162.16 o 
  -5   5   8     6177.35     5907.79    204.60 o 
  -3   5   8     2602.51     2564.64     94.68 o 
  -1   5   8     2672.80     2537.15    145.95 o 
   1   5   8      556.41      480.24     26.78 o 
   3   5   8      966.39      911.11     41.97 o 
   5   5   8     2906.62     2893.34    107.44 o 
   7   5   8      980.72     1009.22     46.71 o 
   9   5   8       81.59       52.77     20.38 o 
  11   5   8      527.69      535.67     50.99 o 
  13   5   8       54.48        9.27     28.45 o 
 -22   6   8       24.94       26.38     16.71 o 
 -20   6   8      146.07      127.78     15.15 o 
 -18   6   8      260.61      232.70     17.13 o 
 -16   6   8       22.92       18.96      9.89 o 
 -14   6   8        5.88        0.00      8.51 o 
 -12   6   8      358.28      316.96     18.03 o 
 -10   6   8      546.42      551.12     27.38 o 
  -8   6   8      463.46      425.76     26.66 o 
  -6   6   8     1864.33     1909.22     74.54 o 
  -4   6   8       60.79       81.92     17.58 o 
  -2   6   8        1.53        0.00      9.71 o 
   0   6   8      767.03      700.57     40.76 o 
   2   6   8     1326.14     1228.64     93.99 o 
   4   6   8       44.91       21.21     13.56 o 
   6   6   8     2763.03     2656.21    167.69 o 
   8   6   8       84.39       82.53     17.47 o 
  10   6   8       68.09       49.55     27.02 o 
  12   6   8      118.29       74.17     30.69 o 
 -19   7   8       66.45       53.19     13.36 o 
 -17   7   8      591.29      555.06     26.17 o 
 -15   7   8      263.30      251.87     17.48 o 
 -13   7   8      825.96      755.44     30.33 o 
 -11   7   8     2310.50     2375.34     72.69 o 
  -9   7   8     2631.28     2682.08     80.31 o 
  -7   7   8     7231.79     7536.39    261.67 o 
  -5   7   8     3074.81     3231.78    118.95 o 
  -3   7   8     1608.97     1444.23     80.09 o 
  -1   7   8      186.42      178.74     18.76 o 
   1   7   8      310.47      311.55     42.12 o 
   3   7   8     1061.24     1076.31     97.59 o 
   5   7   8      408.81      388.53     27.32 o 
   7   7   8      162.38      157.54     20.70 o 
   9   7   8      900.23      870.40     66.18 o 
  11   7   8       54.42       34.45     19.60 o 
 -18   8   8        2.02        0.00     10.76 o 
 -16   8   8        0.46        0.28     10.89 o 
 -14   8   8       45.18       45.44     11.94 o 
 -12   8   8       69.97       44.84     11.62 o 
 -10   8   8       14.40       18.96     10.87 o 
  -8   8   8      303.96      316.76     19.85 o 
  -6   8   8       27.31       28.16     14.26 o 
  -4   8   8        0.10        0.00     12.26 o 
  -2   8   8      253.28      218.58     21.69 o 
   0   8   8     1772.93     1533.03     65.86 o 
   2   8   8      726.72      752.97     44.04 o 
   4   8   8      222.27      204.83     21.48 o 
   6   8   8      238.10      256.72     35.17 o 
   8   8   8      175.81      162.31     23.38 o 
  10   8   8       48.02       58.35     20.17 o 
 -17   9   8       81.18       73.61     20.22 o 
 -15   9   8      973.27      935.07     37.42 o 
 -13   9   8      949.55     1025.88     39.39 o 
 -11   9   8      638.58      652.71     29.60 o 
  -9   9   8     2228.25     2346.30     73.65 o 
  -7   9   8      586.12      678.98     30.54 o 
  -5   9   8      888.21      864.38     44.56 o 
  -3   9   8      634.36      674.27     39.67 o 
  -1   9   8     1181.64     1252.67     57.44 o 
   1   9   8      509.15      490.13     47.48 o 
   3   9   8      789.87      801.82     43.23 o 
   5   9   8       42.02       54.28     17.68 o 
   7   9   8       88.81      102.83     21.97 o 
 -14  10   8        1.43       16.78     22.22 o 
 -12  10   8      406.49      408.26     24.41 o 
 -10  10   8      116.29      161.16     17.11 o 
  -8  10   8      160.78      185.90     30.30 o 
  -6  10   8       78.59      108.65     25.53 o 
  -4  10   8      730.63      802.80     35.70 o 
  -2  10   8      244.26      235.56     20.36 o 
   0  10   8       33.00        8.16     13.12 o 
   2  10   8        1.27        0.00     13.04 o 
   4  10   8      365.74      313.52     29.48 o 
   6  10   8       35.44       41.56     28.29 o 
  -9  11   8      246.01      271.11     26.89 o 
  -7  11   8       79.28       97.95     16.02 o 
  -5  11   8      596.70      679.63     46.60 o 
  -3  11   8      179.13      198.41     21.19 o 
  -1  11   8      462.06      569.61     31.56 o 
   1  11   8        1.23       20.28     19.83 o 
 -23   1   9      352.70      371.78     30.18 o 
 -21   1   9      736.22      761.19     40.63 o 
 -19   1   9       42.13       32.61     14.92 o 
 -17   1   9       23.98        9.19     11.88 o 
 -15   1   9      168.87      163.98     12.58 o 
 -13   1   9      309.00      276.39     15.10 o 
 -11   1   9       19.86       27.85      5.43 o 
  -9   1   9     1372.08     1295.10     36.23 o 
  -7   1   9     2407.05     2328.14     59.23 o 
  -5   1   9     9357.56     9038.04    215.11 o 
  -3   1   9     7734.05     7089.51    236.73 o 
  -1   1   9     5587.29     5468.73    151.76 o 
   1   1   9     8063.71     6878.56    242.70 o 
   3   1   9     8008.19     7692.73    252.68 o 
   5   1   9     6299.08     6276.09    208.48 o 
   7   1   9     1762.09     1816.13     67.79 o 
   9   1   9     1668.81     1780.54     68.21 o 
  11   1   9      147.77      188.77     20.63 o 
  13   1   9      343.27      430.06     30.61 o 
  15   1   9      310.25      326.10     48.92 o 
 -24   2   9      104.54      112.52     22.47 o 
 -22   2   9       12.11        0.00     15.88 o 
 -20   2   9        3.23        0.00     14.03 o 
 -18   2   9       37.15       42.06     21.42 o 
 -16   2   9       61.00       61.83     10.16 o 
 -14   2   9      276.73      270.13     15.43 o 
 -12   2   9        1.28        0.00      5.95 o 
 -10   2   9       25.34       23.98      5.50 o 
  -8   2   9     1176.76     1120.09     36.11 o 
  -6   2   9        3.68        8.46      7.52 o 
  -4   2   9      569.81      430.81     18.09 o 
  -2   2   9     1346.80     1244.64     39.35 o 
   0   2   9     4105.76     3946.88    111.37 o 
   2   2   9      384.66      364.74     17.63 o 
   4   2   9     2521.01     2553.72     75.75 o 
   6   2   9       75.81       66.94     15.04 o 
   8   2   9       35.86       34.69     19.98 o 
  10   2   9      328.00      341.61     36.93 o 
  12   2   9      120.26      161.29     31.01 o 
  14   2   9        4.43       14.23     29.25 o 
 -23   3   9       82.58       72.54     19.13 o 
 -21   3   9      247.89      179.24     28.13 o 
 -19   3   9       59.44       79.57     16.08 o 
 -17   3   9      208.59      188.70     14.78 o 
 -15   3   9       51.47       33.39     15.37 o 
 -13   3   9      113.95       84.30      9.92 o 
 -11   3   9       11.47        0.00      6.24 o 
  -9   3   9        4.21       16.14      6.28 o 
  -7   3   9      913.50      902.34     31.39 o 
  -5   3   9     2067.03     1924.57     72.69 o 
  -3   3   9     4917.09     4581.77    159.99 o 
  -1   3   9    15404.07    15308.25    515.14 o 
   1   3   9     6288.71     6196.65    214.33 o 
   3   3   9      850.34      848.22     40.10 o 
   5   3   9     1289.71     1416.77     66.50 o 
   7   3   9     1537.57     1609.38     66.18 o 
   9   3   9      332.04      405.75     28.98 o 
  11   3   9     1248.71     1307.27     59.00 o 
  13   3   9      550.53      550.16     43.88 o 
 -22   4   9      244.09      229.59     23.51 o 
 -20   4   9       46.93       49.23     15.99 o 
 -18   4   9       45.81       15.01      9.98 o 
 -16   4   9        5.74        7.25     10.68 o 
 -14   4   9       39.27       47.77     12.30 o 
 -12   4   9      102.02       91.26     13.03 o 
 -10   4   9        8.65       13.47      9.58 o 
  -8   4   9      447.33      481.46     47.08 o 
  -6   4   9     4406.72     4296.12    151.47 o 
  -4   4   9     2035.08     1791.28     68.89 o 
  -2   4   9     4478.64     4171.42    147.32 o 
   0   4   9     5463.00     5075.71    219.72 o 
   2   4   9     4057.66     4053.48    144.89 o 
   4   4   9      266.40      262.16     21.78 o 
   6   4   9     1741.07     1874.86     75.15 o 
   8   4   9      295.01      335.28     26.27 o 
  10   4   9      666.91      661.86     38.77 o 
  12   4   9      427.19      433.45     32.42 o 
  14   4   9      273.60      263.44     41.72 o 
 -21   5   9       84.51       70.81     28.13 o 
 -19   5   9       83.41       83.84     16.16 o 
 -17   5   9      185.66      163.43     35.57 o 
 -15   5   9        5.57       21.11     11.49 o 
 -13   5   9       68.81       46.39     14.15 o 
 -11   5   9       28.31       27.18     12.95 o 
  -9   5   9      769.29      702.63     37.81 o 
  -7   5   9      419.45      407.58     33.33 o 
  -5   5   9      166.90      170.67     17.12 o 
  -3   5   9     1841.25     1774.27     69.58 o 
  -1   5   9      773.93      680.74     40.04 o 
   1   5   9     1049.03     1027.68     46.18 o 
   3   5   9     4254.84     4080.44    185.67 o 
   5   5   9       43.66       51.16     15.33 o 
   7   5   9       17.02        9.95     13.66 o 
   9   5   9      624.93      650.14     38.92 o 
  11   5   9       38.44       78.49     30.85 o 
  13   5   9       59.37       92.71     32.61 o 
 -20   6   9      186.92      206.06     22.20 o 
 -18   6   9       59.31       70.16     16.21 o 
 -16   6   9       94.31       86.32     15.84 o 
 -14   6   9      112.83      118.99     16.61 o 
 -12   6   9     1128.41     1066.35     51.31 o 
 -10   6   9      996.08      944.01     44.01 o 
  -8   6   9      427.51      398.55     26.62 o 
  -6   6   9     3046.89     3019.98    111.81 o 
  -4   6   9     2378.00     2289.59     87.63 o 
  -2   6   9     7355.26     7162.48    254.41 o 
   0   6   9      124.54      112.97     16.88 o 
   2   6   9     7274.91     6740.22    492.19 o 
   4   6   9     1204.95     1221.80     54.42 o 
   6   6   9     3956.52     3781.72    138.75 o 
   8   6   9      902.09      893.06     72.97 o 
  10   6   9      293.22      345.76     43.32 o 
  12   6   9       17.99       15.83     30.21 o 
 -19   7   9        1.37        0.00     11.37 o 
 -17   7   9       14.66        4.74     10.58 o 
 -15   7   9       44.36       40.78     11.33 o 
 -13   7   9       10.59        4.25     12.65 o 
 -11   7   9        0.92        6.34     12.59 o 
  -9   7   9        1.03        0.35     13.51 o 
  -7   7   9       19.44       23.33     15.91 o 
  -5   7   9      898.26      812.05     40.73 o 
  -3   7   9      139.23      166.82     21.74 o 
  -1   7   9      347.57      323.97     24.70 o 
   1   7   9       68.97       83.05     16.59 o 
   3   7   9       59.18       38.64     15.43 o 
   5   7   9      274.66      284.54     56.75 o 
   7   7   9      475.16      485.04     33.42 o 
   9   7   9       53.12       36.93     28.29 o 
 -18   8   9      185.89      191.09     21.23 o 
 -16   8   9       14.77        0.00     11.03 o 
 -14   8   9       26.69       41.94     12.15 o 
 -12   8   9       40.22       39.09     12.13 o 
 -10   8   9      340.12      309.37     25.99 o 
  -8   8   9      450.27      439.32     30.24 o 
  -6   8   9     1535.47     1475.18     63.90 o 
  -4   8   9       26.92        0.00     17.50 o 
  -2   8   9     3847.33     3545.12    131.47 o 
   0   8   9     2759.43     2811.06    107.82 o 
   2   8   9     2185.22     2260.26    112.62 o 
   4   8   9      903.49      855.34     44.28 o 
   6   8   9      745.72      850.26     65.86 o 
   8   8   9       26.94       50.35     30.37 o 
 -15   9   9       24.58       19.14     12.96 o 
 -13   9   9        1.12        3.76     12.01 o 
 -11   9   9       91.46      104.13     15.33 o 
  -9   9   9       40.25       42.37     16.89 o 
  -7   9   9       27.82       10.90     29.09 o 
  -5   9   9      408.72      404.83     30.46 o 
  -3   9   9      231.29      275.84     26.34 o 
  -1   9   9       50.90       53.70     17.95 o 
   1   9   9      183.09      161.05     21.63 o 
   3   9   9      456.88      448.27     35.57 o 
   5   9   9        2.49        1.28     26.22 o 
   7   9   9      357.70      323.86     45.24 o 
 -12  10   9      108.59       97.76     15.74 o 
 -10  10   9        3.20        9.66     12.53 o 
  -8  10   9       29.19       28.62     17.84 o 
  -6  10   9      234.49      216.11     41.32 o 
  -4  10   9     1611.36     1663.16     73.07 o 
  -2  10   9      301.34      321.66     29.55 o 
   0  10   9     1389.87     1409.04     65.12 o 
   2  10   9      656.50      707.30     35.12 o 
 -24   0  10     1510.51     1555.21     97.51 o 
 -22   0  10     1319.47     1416.94     88.40 o 
 -20   0  10     1676.11     1614.20     93.35 o 
 -18   0  10     1954.62     2033.49    110.94 o 
 -16   0  10      148.23      166.09     24.62 o 
 -14   0  10      139.55      112.38     20.62 o 
 -12   0  10     1285.32     1238.39     49.39 o 
 -10   0  10      187.56      203.75     14.89 o 
  -8   0  10       13.81       12.57      7.19 o 
  -6   0  10      331.07      360.01     20.95 o 
  -4   0  10     2995.49     2860.56    102.74 o 
  -2   0  10     1182.51     1090.35     44.73 o 
   0   0  10     1841.54     1770.69     90.48 o 
   2   0  10     1109.40     1025.46     58.19 o 
   4   0  10     5905.73     5655.61    267.27 o 
   6   0  10     5615.49     5260.45    250.81 o 
   8   0  10      459.73      450.31     38.20 o 
  10   0  10      820.90      871.52     58.51 o 
  12   0  10     1480.86     1602.85     94.95 o 
  14   0  10     1160.59     1439.16     93.99 o 
 -23   1  10       88.79       71.03     20.96 o 
 -21   1  10       11.03        9.52     16.28 o 
 -19   1  10       66.42       70.45     16.45 o 
 -17   1  10       79.36       85.84     14.86 o 
 -15   1  10       23.46       18.92      8.58 o 
 -13   1  10       13.71        0.00      7.24 o 
 -11   1  10      373.45      362.17     18.99 o 
  -9   1  10      474.49      425.65     15.99 o 
  -7   1  10      115.59      100.98      8.09 o 
  -5   1  10      248.45      210.88     11.20 o 
  -3   1  10       36.59       15.15      6.43 o 
  -1   1  10      275.14      252.80     14.51 o 
   1   1  10      624.74      518.41     21.84 o 
   3   1  10      192.91      214.61     14.30 o 
   5   1  10       39.50       11.85     11.03 o 
   7   1  10      654.60      607.52     58.75 o 
   9   1  10      202.85      154.90     27.97 o 
  11   1  10       39.87       58.35     25.42 o 
  13   1  10       30.99       30.21     28.29 o 
 -24   2  10      218.80      242.49     41.72 o 
 -22   2  10      525.07      541.03     34.87 o 
 -20   2  10      877.31      860.68     72.01 o 
 -18   2  10     1097.65     1145.71     50.18 o 
 -16   2  10     2148.34     2192.59     67.43 o 
 -14   2  10     1415.55     1424.88     46.29 o 
 -12   2  10       66.86       72.13      9.58 o 
 -10   2  10      522.87      477.94     17.47 o 
  -8   2  10      202.32      211.91     10.92 o 
  -6   2  10     2411.43     2253.74     58.05 o 
  -4   2  10      568.02      577.15     29.41 o 
  -2   2  10      597.14      566.65     22.55 o 
   0   2  10       58.19       57.79     12.33 o 
   2   2  10     1033.20      927.48     42.16 o 
   4   2  10     2821.75     2763.51    232.27 o 
   6   2  10      371.51      403.54     26.98 o 
   8   2  10     5009.32     4636.70    226.99 o 
  10   2  10     1523.63     1413.18     89.44 o 
  12   2  10      438.11      455.42     46.36 o 
 -23   3  10      187.80      179.16     23.33 o 
 -21   3  10       82.50       79.96     18.97 o 
 -19   3  10      741.76      738.44     37.81 o 
 -17   3  10      175.23      207.30     15.62 o 
 -15   3  10      775.87      700.42     28.32 o 
 -13   3  10       36.11       31.63      9.16 o 
 -11   3  10      603.10      581.20     39.64 o 
  -9   3  10      435.74      415.39     42.68 o 
  -7   3  10       22.58       27.88     10.53 o 
  -5   3  10      889.31      822.69     37.75 o 
  -3   3  10       26.52       25.47     11.18 o 
  -1   3  10      531.04      488.26     27.40 o 
   1   3  10     1175.58     1109.88     48.07 o 
   3   3  10       62.20       41.28     14.15 o 
   5   3  10      700.50      579.94     33.31 o 
   7   3  10      191.16      147.96     34.37 o 
   9   3  10      767.33      698.18     43.40 o 
  11   3  10      848.23      820.66     45.31 o 
  13   3  10      402.92      380.66     32.10 o 
 -22   4  10      170.90      183.03     30.37 o 
 -20   4  10      492.40      481.48     43.80 o 
 -18   4  10      166.47      153.06     18.55 o 
 -16   4  10     1322.71     1269.26     54.58 o 
 -14   4  10       40.02       43.93     13.10 o 
 -12   4  10      987.46      941.79     77.85 o 
 -10   4  10       19.36       24.56     10.97 o 
  -8   4  10      508.48      461.36     37.41 o 
  -6   4  10      611.89      553.86     55.47 o 
  -4   4  10      539.73      494.74     27.65 o 
  -2   4  10     1082.19     1118.14     88.40 o 
   0   4  10     6670.88     6590.39    228.61 o 
   2   4  10        4.93        0.00     10.74 o 
   4   4  10       75.98       65.39     15.97 o 
   6   4  10      725.47      684.87     38.20 o 
   8   4  10      847.33      819.01     50.35 o 
  10   4  10      396.03      399.66     31.11 o 
  12   4  10     1141.18     1141.57     56.56 o 
 -21   5  10      426.67      415.46     41.40 o 
 -19   5  10      418.83      478.92     30.52 o 
 -17   5  10      790.51      813.27    107.58 o 
 -15   5  10      953.52     1066.19     48.62 o 
 -13   5  10      259.12      361.22     67.22 o 
 -11   5  10      183.44      168.96     24.62 o 
  -9   5  10        7.37       13.95     11.45 o 
  -7   5  10       38.86       30.00     12.02 o 
  -5   5  10      253.20      187.17     22.14 o 
  -3   5  10      764.67      760.62     37.56 o 
  -1   5  10       41.30       31.57     13.22 o 
   1   5  10       93.14      102.68     16.84 o 
   3   5  10     2612.24     2478.81     95.29 o 
   5   5  10     1937.24     1744.98     72.22 o 
   7   5  10     1087.57     1047.46     50.87 o 
   9   5  10      953.23      946.93     49.00 o 
  11   5  10      604.92      661.63     58.35 o 
 -20   6  10       40.93       43.56     16.39 o 
 -18   6  10       86.10       74.12     15.99 o 
 -16   6  10       45.42       49.31     15.28 o 
 -14   6  10       12.97        0.00     10.75 o 
 -12   6  10       12.93        7.83     19.02 o 
 -10   6  10        2.68        0.34     14.31 o 
  -8   6  10      531.74      456.21     29.15 o 
  -6   6  10       20.37        9.54     11.64 o 
  -4   6  10       21.26        0.00     11.48 o 
  -2   6  10       18.15        8.28     12.17 o 
   0   6  10      152.45      139.73     18.62 o 
   2   6  10       97.38       88.35     17.58 o 
   4   6  10     1035.20      978.03     57.15 o 
   6   6  10      104.06      100.52     18.92 o 
   8   6  10        6.30        9.84     17.25 o 
  10   6  10        4.33        0.00     26.54 o 
 -19   7  10      537.21      597.76     36.88 o 
 -17   7  10      227.63      219.45     23.10 o 
 -15   7  10      103.51      173.52     21.09 o 
 -13   7  10       93.65      109.85     18.01 o 
 -11   7  10      796.19      886.88     78.65 o 
  -9   7  10       12.08        0.00     12.03 o 
  -7   7  10        9.56        0.00     13.22 o 
  -5   7  10      368.91      340.32     26.39 o 
  -3   7  10     1066.37     1042.16     49.21 o 
  -1   7  10       13.38        8.62     14.40 o 
   1   7  10     2552.81     2500.09    101.51 o 
   3   7  10      148.43      161.43     37.25 o 
   5   7  10     1273.00     1297.47     59.34 o 
   7   7  10     1901.12     1838.63     78.05 o 
 -16   8  10       74.61       55.30     23.74 o 
 -14   8  10      140.57      120.23     19.69 o 
 -12   8  10       88.54       57.44     17.25 o 
 -10   8  10        6.03        4.32     13.61 o 
  -8   8  10       71.48       57.62     17.41 o 
  -6   8  10      453.07      453.82     31.69 o 
  -4   8  10       30.90        7.71     15.57 o 
  -2   8  10       94.61       97.40     19.29 o 
   0   8  10      303.12      303.42     26.62 o 
   2   8  10       20.24        4.39     15.52 o 
   4   8  10       69.35       35.68     17.73 o 
   6   8  10        1.15       13.27     26.38 o 
 -15   9  10      635.93      750.99     57.87 o 
 -13   9  10       13.54        8.48     15.65 o 
 -11   9  10       70.16      123.61     21.62 o 
  -9   9  10       21.34       18.36     16.93 o 
  -7   9  10        4.46        0.00     15.48 o 
  -5   9  10      480.71      449.42     45.08 o 
  -3   9  10     1021.65     1125.21     55.49 o 
  -1   9  10      271.62      243.03     33.25 o 
   1   9  10       98.65       83.06     20.20 o 
   3   9  10      498.08      517.90     65.54 o 
 -10  10  10      117.98      130.57     23.21 o 
  -8  10  10       28.37       33.46     28.37 o 
  -6  10  10        5.71        0.00     26.46 o 
  -4  10  10       99.49       74.52     21.40 o 
  -2  10  10       28.56       37.45     19.38 o 
   0  10  10       41.11       35.07     19.90 o 
 -23   1  11      296.65      257.61     26.95 o 
 -21   1  11     1179.78     1211.03     54.73 o 
 -19   1  11      245.75      274.88     23.61 o 
 -17   1  11     1561.42     1639.90    101.19 o 
 -15   1  11      786.77      793.10     37.47 o 
 -13   1  11     5239.06     5353.41    150.49 o 
 -11   1  11     1769.79     1726.00     46.66 o 
  -9   1  11    10952.09    10724.26    255.45 o 
  -7   1  11     1489.44     1477.61     40.90 o 
  -5   1  11     3383.52     3312.82     83.62 o 
  -3   1  11       93.68       89.34      9.16 o 
  -1   1  11       77.74       65.25     10.01 o 
   1   1  11      110.47       99.98     11.29 o 
   3   1  11      600.36      522.44     23.68 o 
   5   1  11       36.83       42.68     19.02 o 
   7   1  11      377.11      293.49     32.77 o 
   9   1  11      185.18      154.74     29.73 o 
  11   1  11      458.69      363.19     40.44 o 
 -22   2  11       13.14        6.62     17.34 o 
 -20   2  11      249.37      264.57     33.17 o 
 -18   2  11       42.16       35.18     14.45 o 
 -16   2  11       86.86       68.41     11.39 o 
 -14   2  11     1375.72     1395.58     45.97 o 
 -12   2  11      248.63      240.58     15.34 o 
 -10   2  11      944.17      937.77     33.00 o 
  -8   2  11     1061.89     1044.20     54.80 o 
  -6   2  11      563.07      477.86     29.53 o 
  -4   2  11      398.13      323.92     22.34 o 
  -2   2  11     1475.86     1410.46     57.54 o 
   0   2  11      170.88      141.58     20.54 o 
   2   2  11       12.68        0.00     11.63 o 
   4   2  11       61.15       58.21     15.57 o 
   6   2  11        0.71        0.00     14.22 o 
   8   2  11       84.40       58.35     24.86 o 
  10   2  11       60.62       30.08     18.99 o 
  12   2  11       70.64       47.42     22.54 o 
 -23   3  11       65.69       49.71     26.70 o 
 -21   3  11       33.66       16.78     20.62 o 
 -19   3  11      628.73      544.94     44.28 o 
 -17   3  11     1675.59     1702.33     69.17 o 
 -15   3  11     1442.09     1512.12     62.02 o 
 -13   3  11     2160.53     2137.23     81.76 o 
 -11   3  11     2239.41     2370.79     89.25 o 
  -9   3  11      559.97      506.44     36.21 o 
  -7   3  11     1140.94     1046.34     65.95 o 
  -5   3  11     1561.56     1461.38     59.48 o 
  -3   3  11     2406.39     2208.94    124.05 o 
  -1   3  11      712.04      767.88     58.27 o 
   1   3  11      349.66      305.16     30.69 o 
   3   3  11      228.57      177.66     19.73 o 
   5   3  11      157.37      156.28     20.70 o 
   7   3  11      403.10      389.78     29.13 o 
   9   3  11      702.95      606.81     37.80 o 
  11   3  11      235.82      191.61     25.70 o 
 -22   4  11      208.35      201.42     33.41 o 
 -20   4  11      163.28      165.61     29.09 o 
 -18   4  11      657.06      605.41     34.81 o 
 -16   4  11      970.43      964.58     45.75 o 
 -14   4  11      637.39      674.51     35.65 o 
 -12   4  11     1354.97     1354.03     56.77 o 
 -10   4  11     1492.96     1559.09     63.20 o 
  -8   4  11      131.21      125.51     21.82 o 
  -6   4  11     3443.01     3408.53    124.00 o 
  -4   4  11      511.50      458.62     39.48 o 
  -2   4  11      268.25      271.12     23.02 o 
   0   4  11      369.99      402.67     37.89 o 
   2   4  11      366.99      401.37     27.35 o 
   4   4  11      533.13      423.14     29.79 o 
   6   4  11      236.24      235.80     24.94 o 
   8   4  11      214.94      168.21     23.12 o 
  10   4  11      317.23      271.55     28.25 o 
 -21   5  11      128.21      114.14     27.49 o 
 -19   5  11      163.76      138.26     23.26 o 
 -17   5  11        0.93        0.00     12.49 o 
 -15   5  11      603.58      547.57     32.96 o 
 -13   5  11      529.32      473.19     50.11 o 
 -11   5  11     1207.39     1084.14     48.71 o 
  -9   5  11      743.10      719.37     37.03 o 
  -7   5  11      844.45      833.79     40.84 o 
  -5   5  11        5.93        3.17     12.74 o 
  -3   5  11      143.94      146.22     18.36 o 
  -1   5  11       75.04       57.99     15.03 o 
   1   5  11      308.27      313.72     25.31 o 
   3   5  11      145.83      130.39     19.34 o 
   5   5  11        3.05        0.00     16.07 o 
   7   5  11       40.17       31.70     36.45 o 
   9   5  11       92.00       45.58     19.70 o 
 -20   6  11      192.71      160.74     21.52 o 
 -18   6  11      505.09      423.09     30.17 o 
 -16   6  11      504.64      564.04     34.40 o 
 -14   6  11     1152.61     1148.18     52.77 o 
 -12   6  11      883.21      892.29     91.68 o 
 -10   6  11     1664.02     1675.10     69.33 o 
  -8   6  11     2158.65     2204.46     86.56 o 
  -6   6  11     2021.84     1968.56     82.56 o 
  -4   6  11       73.19       56.15     16.78 o 
  -2   6  11      691.30      662.33     36.73 o 
   0   6  11      284.83      214.77     22.32 o 
   2   6  11       25.15       29.05     16.52 o 
   4   6  11      698.80      698.98     73.05 o 
   6   6  11      334.62      307.51     27.24 o 
   8   6  11       49.33       45.82     31.25 o 
 -17   7  11      206.06      185.29     22.84 o 
 -15   7  11        1.87        0.00     12.88 o 
 -13   7  11       11.01       15.61     15.03 o 
 -11   7  11        5.00        0.00     12.52 o 
  -9   7  11       21.42       18.80     15.83 o 
  -7   7  11      287.57      251.81     30.37 o 
  -5   7  11      388.11      394.63     29.05 o 
  -3   7  11      151.14      120.11     19.33 o 
  -1   7  11        0.40        3.15     14.80 o 
   1   7  11       10.98        6.38     14.79 o 
   3   7  11       21.54       21.24     16.66 o 
   5   7  11       31.49        9.67     17.54 o 
   7   7  11       42.34       42.84     25.90 o 
 -16   8  11      157.37      168.46     23.10 o 
 -14   8  11      733.87      700.22     41.08 o 
 -12   8  11      765.88      905.66     48.09 o 
 -10   8  11     2200.15     2352.90     94.69 o 
  -8   8  11      289.20      410.48     54.03 o 
  -6   8  11      211.84      257.33     25.33 o 
  -4   8  11      179.60      195.80     23.44 o 
  -2   8  11      479.87      534.04     36.10 o 
   0   8  11       21.76       40.45     24.06 o 
   2   8  11      166.77      188.33     30.37 o 
   4   8  11        2.78        0.00     16.63 o 
 -13   9  11       35.93       24.94     23.98 o 
 -11   9  11       35.15       43.40     19.63 o 
  -9   9  11       51.36       42.52     19.07 o 
  -7   9  11      240.11      241.17     26.63 o 
  -5   9  11        7.60       41.00     18.63 o 
  -3   9  11       96.12       82.68     20.72 o 
  -1   9  11       15.48        7.44     17.79 o 
   1   9  11        1.04        0.00     17.66 o 
 -22   0  12      675.48      725.89     58.03 o 
 -20   0  12      493.41      636.54     52.91 o 
 -18   0  12       51.26       36.61     21.26 o 
 -16   0  12      290.19      323.38     33.41 o 
 -14   0  12       65.62       46.04     19.50 o 
 -12   0  12      819.85      755.98     35.49 o 
 -10   0  12     3648.70     3961.18    154.58 o 
  -8   0  12     3237.63     3326.11    119.27 o 
  -6   0  12       67.31       86.00     14.09 o 
  -4   0  12     1716.07     1875.01     72.54 o 
  -2   0  12     1336.55     1366.57     74.81 o 
   0   0  12     2867.18     2840.89    104.09 o 
   2   0  12     3925.40     3636.82    131.16 o 
   4   0  12     1033.58      923.95     58.51 o 
   6   0  12       53.90      123.57     24.78 o 
 -23   1  12      170.01      156.85     23.07 o 
 -21   1  12       18.47       13.77     26.70 o 
 -19   1  12        0.64        0.00     14.47 o 
 -17   1  12       74.67       43.72     15.53 o 
 -15   1  12       46.57       38.79     13.51 o 
 -13   1  12        0.53        0.00      8.49 o 
 -11   1  12     1971.37     2088.34     55.58 o 
  -9   1  12     2457.39     2504.23     65.26 o 
  -7   1  12      140.83      137.82     11.02 o 
  -5   1  12     1934.74     1986.70     53.57 o 
  -3   1  12      177.04      175.02     12.18 o 
  -1   1  12      184.87      173.17     32.21 o 
   1   1  12      588.47      506.99     30.22 o 
   3   1  12      367.66      264.68     22.00 o 
   5   1  12      145.45      124.69     17.89 o 
   7   1  12       52.63       42.21     16.06 o 
   9   1  12        3.16        0.00     21.26 o 
 -22   2  12      160.34      172.62     23.51 o 
 -20   2  12      335.45      320.65     26.57 o 
 -18   2  12      407.00      346.32     25.96 o 
 -16   2  12      405.05      369.38     35.81 o 
 -14   2  12      281.60      297.49     23.36 o 
 -12   2  12      280.30      335.57     22.66 o 
 -10   2  12        7.18        8.57     10.50 o 
  -8   2  12      567.80      588.68     25.86 o 
  -6   2  12     4512.04     4611.17    134.03 o 
  -4   2  12     2828.96     2873.58     87.39 o 
  -2   2  12     1473.99     1422.88     66.98 o 
   0   2  12     1948.71     1954.90     96.31 o 
   2   2  12       70.96       94.52     17.27 o 
   4   2  12      625.33      640.92     56.83 o 
   6   2  12      607.63      660.31     37.38 o 
   8   2  12      366.37      410.89     30.63 o 
  10   2  12      223.06      236.59     26.61 o 
 -21   3  12       74.42       87.92     27.02 o 
 -19   3  12      511.36      511.21     46.20 o 
 -17   3  12       13.41       19.03     14.00 o 
 -15   3  12      846.37      838.37     41.28 o 
 -13   3  12        1.32        0.00     10.85 o 
 -11   3  12      243.98      236.35     19.38 o 
  -9   3  12       77.72       87.62     14.63 o 
  -7   3  12     1249.12     1317.35     46.98 o 
  -5   3  12       22.61       10.91     16.54 o 
  -3   3  12     2849.66     2912.76    179.36 o 
  -1   3  12      629.31      657.44     35.34 o 
   1   3  12      234.09      234.14     21.87 o 
   3   3  12      134.36      165.46     23.42 o 
   5   3  12       66.59       79.03     18.31 o 
   7   3  12       12.07        9.28     34.29 o 
   9   3  12        1.46        0.00     17.43 o 
 -20   4  12       47.65       30.85     23.50 o 
 -18   4  12      214.43      213.06     22.49 o 
 -16   4  12        1.00       12.93     14.12 o 
 -14   4  12      736.16      672.49     35.80 o 
 -12   4  12       42.81       26.69     13.76 o 
 -10   4  12        8.33       10.61     11.42 o 
  -8   4  12      691.61      676.28     35.31 o 
  -6   4  12      176.22      198.13     27.02 o 
  -4   4  12     1539.13     1501.00     62.62 o 
  -2   4  12     2219.18     2265.26    140.67 o 
   0   4  12      285.32      320.48     25.41 o 
   2   4  12      444.76      541.08     33.60 o 
   4   4  12      145.86      194.96     22.74 o 
   6   4  12       67.15       96.37     22.38 o 
   8   4  12      129.53      114.30     22.25 o 
 -19   5  12      514.31      533.60     33.35 o 
 -17   5  12      276.10      338.51     39.16 o 
 -15   5  12      331.85      314.24     24.90 o 
 -13   5  12       23.82       12.11     13.05 o 
 -11   5  12      473.12      446.16     35.81 o 
  -9   5  12      739.59      686.09     37.05 o 
  -7   5  12     1006.85     1127.18     75.05 o 
  -5   5  12     1083.94     1190.21     53.69 o 
  -3   5  12      886.61      924.82     44.92 o 
  -1   5  12      395.82      367.27     26.93 o 
   1   5  12      603.16      635.59     37.46 o 
   3   5  12      383.71      391.41     29.72 o 
   5   5  12      200.99      244.32     26.52 o 
   7   5  12      157.02      207.32     25.79 o 
 -18   6  12       12.80       27.53     15.91 o 
 -16   6  12       29.91       26.34     15.73 o 
 -14   6  12      127.74      117.18     18.69 o 
 -12   6  12       54.80       45.78     16.11 o 
 -10   6  12      464.64      460.57     30.94 o 
  -8   6  12       19.86       22.30     20.22 o 
  -6   6  12       25.49       30.21     18.38 o 
  -4   6  12      138.06      113.55     18.93 o 
  -2   6  12        7.16        1.35     14.18 o 
   0   6  12      386.14      462.20     31.80 o 
   2   6  12      323.52      348.04     34.61 o 
   4   6  12       60.89       83.56     20.56 o 
   6   6  12        0.70        0.00     17.12 o 
 -17   7  12       24.73       22.20     16.22 o 
 -15   7  12       95.59       65.93     18.34 o 
 -13   7  12      588.71      559.71     35.73 o 
 -11   7  12      409.84      418.01     30.62 o 
  -9   7  12      416.47      433.93     30.91 o 
  -7   7  12      810.73      844.33     44.40 o 
  -5   7  12      345.80      350.54     28.49 o 
  -3   7  12      665.69      702.75     40.40 o 
  -1   7  12      365.76      389.24     30.29 o 
   1   7  12      938.91     1030.02     52.38 o 
   3   7  12      584.71      657.08     41.69 o 
   5   7  12      104.75      118.13     31.01 o 
 -14   8  12        4.02        0.00     31.01 o 
 -12   8  12       31.39       36.61     25.82 o 
 -10   8  12      142.07      157.83     22.51 o 
  -8   8  12      194.11      215.58     32.29 o 
  -6   8  12        1.63        0.00     15.65 o 
  -4   8  12       22.48       19.40     17.22 o 
  -2   8  12        4.07       10.88     17.29 o 
   0   8  12       18.73       16.69     18.00 o 
   2   8  12        0.85        0.00     16.07 o 
  -9   9  12        2.82        0.00     22.86 o 
  -7   9  12      537.61      629.59     40.85 o 
  -5   9  12      359.44      423.42     33.62 o 
  -3   9  12      915.11      998.91     53.34 o 
 -21   1  13      706.04      815.74     43.46 o 
 -19   1  13      609.57      713.76     38.75 o 
 -17   1  13     1277.08     1456.66     60.41 o 
 -15   1  13      355.15      348.74     24.81 o 
 -13   1  13     3708.00     3918.82    113.16 o 
 -11   1  13      362.71      355.37     23.13 o 
  -9   1  13     1441.68     1480.20     49.24 o 
  -7   1  13      250.16      248.17     16.74 o 
  -5   1  13        8.54        2.62      9.81 o 
  -3   1  13        3.98        1.37     12.91 o 
  -1   1  13     1160.08     1007.29     38.05 o 
   1   1  13      534.18      536.18     83.04 o 
   3   1  13      841.43      728.24     44.76 o 
   5   1  13      515.37      452.22     30.47 o 
   7   1  13       86.44       60.90     18.88 o 
   9   1  13      541.04      544.14     54.99 o 
 -22   2  13       44.48       25.10     25.10 o 
 -20   2  13        1.53        2.88     22.06 o 
 -18   2  13      244.02      247.77     33.25 o 
 -16   2  13      241.31      225.23     30.69 o 
 -14   2  13     1139.15     1220.76     53.32 o 
 -12   2  13       50.17       48.24     13.39 o 
 -10   2  13       54.64       39.59     12.81 o 
  -8   2  13        0.70        4.78      9.57 o 
  -6   2  13       12.98       12.56      9.87 o 
  -4   2  13      294.34      296.63     18.85 o 
  -2   2  13      418.69      391.73     26.94 o 
   0   2  13        6.49        3.45     14.47 o 
   2   2  13       33.67       24.10     15.91 o 
   4   2  13      193.82      190.67     22.62 o 
   6   2  13        0.66        4.02     16.05 o 
   8   2  13      100.65       78.49     20.84 o 
 -21   3  13      349.16      336.81     38.36 o 
 -19   3  13      151.71      135.88     28.93 o 
 -17   3  13     2396.50     2242.74    120.85 o 
 -15   3  13     1211.34     1324.28     57.64 o 
 -13   3  13       76.38       43.72     14.81 o 
 -11   3  13      283.65      278.22     22.31 o 
  -9   3  13      178.73      183.97     18.97 o 
  -7   3  13       36.33       33.54     10.67 o 
  -5   3  13     2283.09     2448.38     76.98 o 
  -3   3  13      524.36      470.14     30.32 o 
  -1   3  13       32.83        6.13     13.39 o 
   1   3  13       52.70       52.35     16.68 o 
   3   3  13      195.18      187.39     22.17 o 
   5   3  13      424.34      428.04     31.63 o 
   7   3  13      670.63      694.47     41.80 o 
 -20   4  13      367.68      370.86     39.32 o 
 -18   4  13      716.75      763.99     67.30 o 
 -16   4  13      505.68      575.42     34.90 o 
 -14   4  13      177.11      177.58     20.16 o 
 -12   4  13      943.97      969.01     54.59 o 
 -10   4  13      200.03      225.49     21.36 o 
  -8   4  13      391.97      415.30     28.20 o 
  -6   4  13      435.79      420.00     23.29 o 
  -4   4  13       13.95       19.98     14.24 o 
  -2   4  13       84.18       95.70     17.77 o 
   0   4  13      343.15      299.68     40.92 o 
   2   4  13      223.66      199.22     23.23 o 
   4   4  13      146.56      136.17     21.87 o 
   6   4  13       93.03       80.51     21.50 o 
 -19   5  13      204.77      215.98     42.04 o 
 -17   5  13        4.63        3.29     23.98 o 
 -15   5  13      238.83      223.63     23.23 o 
 -13   5  13      607.29      634.92     36.72 o 
 -11   5  13       36.67       37.11     15.03 o 
  -9   5  13       26.32       31.91     14.81 o 
  -7   5  13       84.30       96.02     20.14 o 
  -5   5  13       47.85       20.53     23.02 o 
  -3   5  13        1.23        1.75     14.16 o 
  -1   5  13      344.95      343.55     28.01 o 
   1   5  13      243.80      254.96     26.27 o 
   3   5  13      122.37      130.91     22.65 o 
   5   5  13        1.19        0.00     16.50 o 
 -18   6  13       55.98       63.14     27.33 o 
 -16   6  13     1036.19     1169.46    141.87 o 
 -14   6  13      445.56      528.18     34.82 o 
 -12   6  13      829.91      990.60     49.56 o 
 -10   6  13      530.13      503.25     33.44 o 
  -8   6  13      579.40      617.56     37.25 o 
  -6   6  13        8.24        7.41     14.25 o 
  -4   6  13      136.70      159.42     39.88 o 
  -2   6  13      136.30      141.47     21.97 o 
   0   6  13      351.97      364.08     30.12 o 
   2   6  13      309.22      328.27     30.35 o 
   4   6  13      222.52      206.75     26.05 o 
 -15   7  13        2.20        0.00     14.93 o 
 -13   7  13       20.60       39.01     17.87 o 
 -11   7  13       18.57       28.89     18.30 o 
  -9   7  13        3.94        3.07     26.78 o 
  -7   7  13       16.65        8.24     15.75 o 
  -5   7  13        0.59        0.00     14.62 o 
  -3   7  13       17.40        0.00     22.70 o 
  -1   7  13       15.14       10.02     17.36 o 
   1   7  13        3.62       24.61     20.14 o 
 -10   8  13      324.01      425.09     33.23 o 
  -8   8  13      110.95      138.38     22.63 o 
  -6   8  13       96.75       82.80     20.74 o 
  -4   8  13      244.95      292.43     28.93 o 
  -2   8  13      103.45       76.57     27.65 o 
 -20   0  14       41.93       37.57     26.06 o 
 -18   0  14        5.84        0.00     18.54 o 
 -16   0  14      466.76      553.57     45.56 o 
 -14   0  14      182.86      219.00     29.09 o 
 -12   0  14     4182.91     4683.30    182.15 o 
 -10   0  14     8013.18     9087.56    310.76 o 
  -8   0  14      697.65      821.46     72.73 o 
  -6   0  14      999.48     1086.38     53.15 o 
  -4   0  14     1795.15     1610.52     97.83 o 
  -2   0  14     1038.67     1111.94     75.29 o 
   0   0  14     1170.99     1051.83     73.05 o 
   2   0  14     1349.38     1200.02     80.25 o 
   4   0  14      103.34       75.77     26.70 o 
   6   0  14      268.85      234.66     36.61 o 
 -21   1  14       10.10        2.68     17.58 o 
 -19   1  14        8.96       12.62     16.72 o 
 -17   1  14        0.18        0.00     19.34 o 
 -15   1  14      553.60      675.06     50.99 o 
 -13   1  14      147.15      160.06     29.97 o 
 -11   1  14      165.93      172.21     19.38 o 
  -9   1  14      120.71      139.23     26.38 o 
  -7   1  14      188.42      177.44     27.97 o 
  -5   1  14      112.04      128.25     14.45 o 
  -3   1  14      345.17      367.34     22.07 o 
  -1   1  14        3.58        2.79     11.37 o 
   1   1  14       43.00       23.61     15.46 o 
   3   1  14        0.21        1.98     15.34 o 
   5   1  14        5.48        0.00     21.90 o 
 -20   2  14       81.75       48.44     25.10 o 
 -18   2  14      174.78      202.21     32.93 o 
 -16   2  14       50.01       43.96     23.34 o 
 -14   2  14     2318.86     2669.34    107.82 o 
 -12   2  14      447.70      477.96     29.71 o 
 -10   2  14      918.95      962.55     45.16 o 
  -8   2  14     4202.54     4507.18    132.66 o 
  -6   2  14     2436.53     2556.98     80.15 o 
  -4   2  14     1427.82     1504.36     57.43 o 
  -2   2  14      901.72      838.90     34.80 o 
   0   2  14      174.45      241.17     23.27 o 
   2   2  14      219.50      289.32     26.30 o 
   4   2  14      174.78      134.45     21.63 o 
   6   2  14      482.20      462.97     33.91 o 
 -19   3  14       40.44       33.57     23.66 o 
 -17   3  14       39.64       79.29     25.42 o 
 -15   3  14      162.15      139.34     19.43 o 
 -13   3  14      111.15      127.12     18.52 o 
 -11   3  14      880.57      917.01     49.07 o 
  -9   3  14      630.95      671.63     43.56 o 
  -7   3  14      947.40     1031.82     39.90 o 
  -5   3  14      777.91      827.68     55.90 o 
  -3   3  14      422.85      444.19     56.83 o 
  -1   3  14      202.42      242.41     23.72 o 
   1   3  14      157.77      186.67     23.06 o 
   3   3  14      221.02      252.99     26.20 o 
   5   3  14        4.51        0.00     16.84 o 
 -18   4  14      382.35      338.41     38.20 o 
 -16   4  14      155.91      136.73     20.12 o 
 -14   4  14      283.12      270.08     24.22 o 
 -12   4  14      386.91      398.70     36.61 o 
 -10   4  14      776.20      831.69     42.32 o 
  -8   4  14      610.78      638.89     37.07 o 
  -6   4  14     2015.05     2089.90     83.79 o 
  -4   4  14      266.68      318.07     27.25 o 
  -2   4  14      229.20      218.79     23.81 o 
   0   4  14      377.60      445.89     32.67 o 
   2   4  14       12.18       14.59     18.48 o 
   4   4  14      479.75      560.65     45.40 o 
 -17   5  14        1.56        0.00     15.03 o 
 -15   5  14      233.50      317.33     27.19 o 
 -13   5  14      394.96      430.84     32.37 o 
 -11   5  14     1364.95     1544.44     66.60 o 
  -9   5  14     1325.49     1354.52     60.10 o 
  -7   5  14     1046.56     1088.69     74.25 o 
  -5   5  14      725.68      849.90     45.24 o 
  -3   5  14      929.56     1032.43     63.70 o 
  -1   5  14      318.20      330.39     37.73 o 
   1   5  14      205.13      237.59     26.93 o 
   3   5  14      116.91       97.05     22.65 o 
 -16   6  14       26.59       36.77     26.06 o 
 -14   6  14       92.45       96.34     20.19 o 
 -12   6  14      213.18      221.28     24.56 o 
 -10   6  14      321.93      353.68     29.08 o 
  -8   6  14       10.74       20.34     16.21 o 
  -6   6  14        4.19        5.29     15.73 o 
  -4   6  14      171.12      169.42     24.24 o 
  -2   6  14      188.46      233.82     26.79 o 
   0   6  14       26.68       29.69     18.87 o 
 -11   7  14     1458.41     1616.20     77.77 o 
  -9   7  14      386.49      382.12     30.97 o 
  -7   7  14     1017.16     1066.78     53.83 o 
  -5   7  14      594.47      682.06     41.54 o 
  -3   7  14      184.59      158.74     30.77 o 
 -19   1  15        2.51        0.00     22.38 o 
 -17   1  15       75.26       75.45     27.49 o 
 -15   1  15        8.86       14.23     20.14 o 
 -13   1  15        6.39       17.77     13.33 o 
 -11   1  15        6.74       18.71     13.74 o 
  -9   1  15       57.76       81.91     13.70 o 
  -7   1  15      188.91      247.38     22.63 o 
  -5   1  15      806.94      963.18     62.52 o 
  -3   1  15     1002.71     1081.20     42.11 o 
  -1   1  15     1847.32     1917.09    146.19 o 
   1   1  15     1284.34     1410.81     95.19 o 
   3   1  15      884.87      976.33     50.78 o 
 -18   2  15       97.22      106.30     28.93 o 
 -16   2  15       27.20       15.67     22.22 o 
 -14   2  15       88.20      112.18     17.79 o 
 -12   2  15        1.60        3.23     12.81 o 
 -10   2  15       12.90        5.47     13.28 o 
  -8   2  15        3.44        0.00     11.14 o 
  -6   2  15      284.59      272.61     19.65 o 
  -4   2  15      375.14      533.20     28.14 o 
  -2   2  15      120.81      164.13     65.78 o 
   0   2  15      510.45      655.16     42.44 o 
   2   2  15        3.17       15.43     20.94 o 
 -17   3  15      203.53      208.13     32.77 o 
 -15   3  15      168.00      199.35     21.80 o 
 -13   3  15      227.61      243.68     39.08 o 
 -11   3  15        4.45        0.00     12.17 o 
  -9   3  15      141.08      211.91     22.57 o 
  -7   3  15      488.06      616.80     36.57 o 
  -5   3  15      782.52      829.79     37.19 o 
  -3   3  15      857.53      921.71     41.33 o 
  -1   3  15      315.66      397.06     36.85 o 
   1   3  15      503.83      573.53     37.38 o 
   3   3  15      268.91      284.22     39.96 o 
 -16   4  15        1.51        0.00     14.98 o 
 -14   4  15       76.09      101.93     18.32 o 
 -12   4  15       11.79       11.33     14.81 o 
 -10   4  15       33.10       35.48     16.14 o 
  -8   4  15      193.74      186.50     22.65 o 
  -6   4  15      353.37      431.06     31.25 o 
  -4   4  15      252.40      261.94     20.71 o 
  -2   4  15      338.57      317.00     29.32 o 
   0   4  15      506.12      499.39     64.74 o 
 -15   5  15        0.46        3.83     15.35 o 
 -13   5  15       55.21       53.91     20.78 o 
 -11   5  15       37.87       22.95     15.82 o 
  -9   5  15       29.12       39.71     17.37 o 
  -7   5  15      134.61      148.33     26.78 o 
  -5   5  15       40.20       25.74     25.02 o 
  -3   5  15      299.13      293.28     28.19 o 
  -1   5  15      163.57      180.56     24.67 o 
 -12   6  15       50.86       50.67     26.70 o 
 -10   6  15       15.37       29.92     17.67 o 
  -8   6  15      148.49      160.31     23.13 o 
  -6   6  15       48.80       55.78     21.26 o 
  -4   6  15      487.32      514.25     51.47 o 
 -10   0  16        2.00       31.17     20.78 o 
  -8   0  16       45.66       65.38     23.98 o 
  -6   0  16       53.38       68.10     23.82 o 
  -4   0  16       14.15       11.83     21.58 o 
  -2   0  16       79.02       72.89     27.49 o 
   0   0  16      429.23      429.69     46.36 o 
 -17   1  16      237.55      156.82     31.49 o 
 -15   1  16      110.78      158.73     30.21 o 
 -13   1  16        4.33        5.59     19.18 o 
 -11   1  16        4.77        7.59     15.59 o 
  -9   1  16       42.41       64.03     13.44 o 
  -7   1  16       29.21       37.40     15.59 o 
  -5   1  16        9.31        6.21     15.25 o 
  -3   1  16      128.49      157.42     25.18 o 
  -1   1  16       10.11       24.41     16.72 o 
 -16   2  16      416.18      470.61     45.72 o 
 -14   2  16      273.03      311.02     43.24 o 
 -12   2  16       76.87       81.41     16.96 o 
 -10   2  16       14.45       39.82     17.02 o 
  -8   2  16        8.91       16.73     21.66 o 
  -6   2  16        1.54       12.67     12.69 o 
  -4   2  16        7.34       12.27     16.87 o 
  -2   2  16       26.41       30.39     14.28 o 
   0   2  16        6.88        0.00     16.55 o 
 -15   3  16       37.23       40.60     16.94 o 
 -13   3  16      107.73      101.57     31.33 o 
 -11   3  16        3.07        0.00     14.02 o 
  -9   3  16       51.84       64.95     17.44 o 
  -7   3  16       40.48       39.70     17.40 o 
  -5   3  16       76.88       84.20     15.76 o 
  -3   3  16       18.06       22.28     14.24 o 
  -1   3  16        0.67        0.00     16.37 o 
 -14   4  16      132.04      148.62     40.04 o 
 -12   4  16       16.37        0.00     15.60 o 
 -10   4  16      163.77      177.82     22.73 o 
  -8   4  16       33.10       19.17     23.82 o 
  -6   4  16        9.35        4.37     17.03 o 
  -4   4  16        8.83        0.00     14.13 o 
  -9   5  16        5.40        2.22     16.38 o 
  -7   5  16       20.68       35.49     27.49 o 
 -11   1  17      614.77      766.66     61.54 o 
  -9   1  17     1117.23     1563.05    100.23 o 
  -7   1  17      376.78      409.52     50.59 o 
  -5   1  17      540.60      705.91     51.39 o 
 -12   2  17       38.21       34.49     17.91 o 
 -10   2  17      198.04      238.95     25.50 o 
  -8   2  17       27.70       34.35     19.66 o 
  -6   2  17      118.34      166.36     44.26 o 
                                                 
